# Supplementary material for: Investigation of RNA Editing Sites within Bound Regions of RNA-Binding Proteins
Source: High Throughput. 2019 Nov 29;8(4):19. doi: 10.3390/ht8040019 (PMC6970233; doi:10.3390/ht8040019)
Supplement: Supplementary file 1 [file high-throughput-08-00019-s001.zip]

Archive with 1 entries (1 files):
- high-throughput-632168-suppl-final.xlsx
