# Supplementary material for: Investigation of RNA Editing Sites within Bound Regions of RNA-Binding Proteins
Source: High Throughput. 2019 Nov 29;8(4):19. doi: 10.3390/ht8040019 (PMC6970233; doi:10.3390/ht8040019)
Supplement: Supplementary file 1 [file high-throughput-08-00019-s001.zip › high-throughput-632168-suppl-final.xlsx]

## Sheet: Table_S1
Target Gene	Forward Primer	Reverse Primer	Expected Size (bp)	Annealing Temperature (°C)
ADAR	CCATGGCTTTGCTGCTGAATT	CCTGCTTGCCTTGCTTCTTG	137	60
CYP20A1	CCTGGGCAAGAAGAGTGAAA	AGCAAGACTGTGCCTCAAAAA	123	60
GNL3L	TCCCAAAGTGCTGGGATTAC	CAGCCTCAGTGAAAGAGTGAGA	121	60
LYRM7	CACTGCACCCTGCCTATTCT	CACACCCAGCCATGAATTACT	104	60
MAVS	GGCTTAAGCGATCCTCCTG	CCAGCCTGGGTGACAGAG	132	60
PDDC1	GGTGATCCATCTTCCTCAGC	CTGGGCGACAGAGTGAGAC	124	60
TAF8	CTACCTCGGCTCACTGCAA	CCTGGGCAACATAGCAAAAT	141	60
XPNPEP3	ACGGAGTCTCACACTGTCACC	CTAGCTATTCGGGAGGCTGA	114	60
NUDT19	TTCAGCCTCCCAAAGTCTTG	ATCCTCTGGCCTTCTTCTCC	136	60
GAPDH	TTCGACAGTCAGCCGCATC	TGACCAGGCGCCCAATAC	114	60
Table S1. List of primers used in this study.

## Sheet: Table_S2
Target RBP	# of Bound Regions	File Name from starBase
AGO1	82196	starBase2_NAR2014_HPRO6.bed		AGO1	113699
AGO1	3453	starBase2_NAR2014_HPRO7.bed		AGO2	232703
AGO1	15887	starBase2_NAR2014_HPRO8.bed		AGO3	20001
AGO1	12163	starBase2_NAR2014_HPTA1.bed		AGO4	4397
AGO2	52812	starBase2_NAR2014_HHKTA.bed		ALKBH5	1596
AGO2	4103	starBase2_NAR2014_HHKTB.bed		C17ORF85	2387
AGO2	8648	starBase2_NAR2014_HPKMB.bed		C22ORF28	11076
AGO2	65679	starBase2_NAR2014_HPKTA.bed		CAPRIN1	10498
AGO2	11465	starBase2_NAR2014_HPKTB.bed		DGCR8	255115
AGO2	27697	starBase2_NAR2014_HPRT3.bed		EWSR1	19019
AGO2	2082	starBase2_NAR2014_HPTA2.bed		FMRP	421261
AGO2	20001	starBase2_NAR2014_HPTA3.bed		FUS	39983
AGO2	31805	starBase2_NAR2014_HPTK1.bed		FXR1	9017
AGO2	8411	starBase2_NAR2014_HPTK7.bed		FXR2	34521
AGO3	20001	starBase2_NAR2014_HPTA3.bed		HuR	165537
AGO4	4397	starBase2_NAR2014_HPTA4.bed		IGF2BP1	66889
ALKBH5	1596	starBase2_NAR2014_HPLAL.bed		IGF2BP2	70484
C17ORF85	2387	starBase2_NAR2014_HPLC1.bed		IGF2BP3	105708
C22ORF28	11076	starBase2_NAR2014_HPLC2.bed		LIN28A	31723
CAPRIN1	10498	starBase2_NAR2014_HPLCA.bed		LIN28B	31796
DGCR8	58704	starBase2_NAR2014_HHCD1.bed		MOV10	17053
DGCR8	124354	starBase2_NAR2014_HHCD2.bed		PUM2	7523
DGCR8	33478	starBase2_NAR2014_HHCT1.bed		QKI	6166
DGCR8	38579	starBase2_NAR2014_HHCT2.bed		SFRS1	23629
EWSR1	19019	starBase2_NAR2014_HPHEW.bed		TAF15	8677
FMRP	132219	starBase2_NAR2014_HPAM1.bed		TNRC6	4620
FMRP	88644	starBase2_NAR2014_HPAM7.bed		ZC3H7B	32798
FMRP	121903	starBase2_NAR2014_HPAW1.bed
FMRP	78495	starBase2_NAR2014_HPAW7.bed
FUS	39983	starBase2_NAR2014_HPHFW.bed
FXR1	9017	starBase2_NAR2014_HPAR1.bed
FXR2	34521	starBase2_NAR2014_HPAR2.bed
HuR	9873	starBase2_NAR2014_HHKHT.bed
HuR	144886	starBase2_NAR2014_HPKHM.bed
HuR	10778	starBase2_NAR2014_HPKHT.bed
IGF2BP1	66889	starBase2_NAR2014_HPTI1.bed
IGF2BP2	70484	starBase2_NAR2014_HPTI2.bed
IGF2BP3	105708	starBase2_NAR2014_HPTI3.bed
LIN28A	31723	starBase2_NAR2014_HPTLA.bed
LIN28B	31796	starBase2_NAR2014_HPTLB.bed
MOV10	17053	starBase2_NAR2014_HPPMO.bed
PUM2	7523	starBase2_NAR2014_HPTPU.bed
QKI	6166	starBase2_NAR2014_HPTQK.bed
SFRS1	23629	starBase2_NAR2014_HHLSF.bed
TAF15	8677	starBase2_NAR2014_HPHTA.bed
TNRC6	4620	starBase2_NAR2014_HPTTN.bed
ZC3H7B	32798	starBase2_NAR2014_HPLZC.bed
Table S2. List of RBP-bound regions for 47 CLIP-seq data sets in HEK-293 cells. One data set is omitted as the target RBP is mutated.

## Sheet: Table_S3
All Sites	AGO1	AGO2	AGO3	AGO4	ALKBH5	C17ORF85	C22ORF28	CAPRIN1	DGCR8	EWSR1	FMRP	FUS	FXR1	FXR2	HuR	IGF2BP1	IGF2BP2	IGF2BP3	LIN28A	LIN28B	MOV10	PUM2	QKI	SFRS1	TAF15	TNRC6	ZC3H7B	Total
5'-UTR	4.5	2.33333	1	0	0	0	2	1	7	0	11.5	1	5	6	34	10	14	9	12	6	0	1	0	0	0	4	5	136.333
Exon	22	14	8	1	1	4	17	13	14	5	71	2	8	17	77	136	107	157	9	21	4	0	0	27	9	9	48	802
Intron	54.75	46.4444	23	13	0	2	7	6	339	49	90.25	129	8	38	6716	92	135	177	472	187	13	10	17	45	27	15	58	8769.44
3'-UTR	84.25	133.778	47	5	1	0	29	64	50.75	78	281	74	2	52	1147.33	691	925	1336	398	239	241	84	14	16	24	7	231	6255.11
Intergenic	99.75	77.3333	59	14	4	0	53	61	120.5	64	190.5	61	11	73	452	401	537	752	348	161	98	30	16	172	31	18	211	4115.08
ncRNA	46	38.8889	37	27	5	10	21	14	42.25	37	59	49	12	12	105.333	77	73	133	80	67	19	6	10	8	14	34	32	1068.47
Total Edited Sites	311.25	312.778	175	60	11	16	129	159	573.5	233	703.25	316	46	198	8531.67	1407	1791	2564	1319	681	375	131	57	268	105	87	585	21146.4
# of Bound Regions	113699	232703	20001	4397	1596	2387	11076	10498	255115	19019	421261	39983	9017	34521	165537	66889	70484	105708	31723	31796	17053	7523	6166	23629	8677	4620	32798
% Presence	0.00273749	0.00134411	0.00874956	0.0136457	0.00689223	0.00670297	0.0116468	0.0151457	0.00224801	0.0122509	0.00166939	0.00790336	0.00510147	0.00573564	0.0515393	0.0210348	0.02541	0.0242555	0.0415787	0.0214178	0.0219903	0.0174133	0.00924424	0.011342	0.012101	0.0188312	0.0178365
Table S3. Distribution of genic locations of RNA editing sites found in the RBP-bound regions. The total number of RNA editing sites is shown for each category. In the case of multiple CLIP-seq data available for a certain RBP, the average of genic locations is calculated and shown. To derive the degree of presence of RNA editing sites within RBP-bound regions ("% Presence"), the number of total …

## Sheet: Table_S4
Alu	AGO1	AGO2	AGO3	AGO4	ALKBH5	C17ORF85	C22ORF28	CAPRIN1	DGCR8	EWSR1	FMRP	FUS	FXR1	FXR2	HuR	IGF2BP1	IGF2BP2	IGF2BP3	LIN28A	LIN28B	MOV10	PUM2	QKI	SFRS1	TAF15	TNRC6	ZC3H7B	Total
5'-UTR	0.25	0.333333	0	0	0	0	0	0	2.5	0	1.75	0	0	0	23.6667	0	0	0	6	0	0	0	0	0	0	0	0	34.5
Exon	1	0	0	0	0	0	0	0	0	1	2	0	1	1	7	0	1	2	5	0	0	0	0	0	0	0	0	22
Intronic	16.5	15.2222	3	4	0	0	0	0	285.5	33	52.75	89	3	19	6586.67	15	49	53	422	146	3	4	9	4	15	11	0	7838.64
3'-UTR	16.5	24.4444	9	0	0	0	0	0	19.25	25	163.25	27	1	23	851.333	68	114	221	298	150	85	4	3	0	2	0	0	2104.78
Intergenic	6.75	6.44444	8	0	0	0	0	0	65.25	12	54.5	27	5	10	175.667	12	35	43	253	60	37	1	10	0	2	10	0	833.611
ncRNA	5	3.11111	5	2	0	0	0	0	8.5	9	23.25	2	2	3	95	4	12	4	32	1	2	0	0	0	2	1	0	215.861
Total	46	50	25	6	0	0	0	0	381	80	298	145	12	56	7740	99	211	323	1016	357	127	9	22	4	21	22	0	11049
Table S4. Distribution of genic locations of RNA editing sites (in Alu elements) found in the RBP-bound regions. The total number of RNA editing sites in Alu elements is shown for each category. In the case of multiple CLIP-seq data available for a certain RBP, the average of genic locations is calculated and shown.

## Sheet: Table_S5
Non-Alu	AGO1	AGO2	AGO3	AGO4	ALKBH5	C17ORF85	C22ORF28	CAPRIN1	DGCR8	EWSR1	FMRP	FUS	FXR1	FXR2	HuR	IGF2BP1	IGF2BP2	IGF2BP3	LIN28A	LIN28B	MOV10	PUM2	QKI	SFRS1	TAF15	TNRC6	ZC3H7B	Total
5'-UTR	4.25	2.55556	1	0	0	0	2	1	4.5	0	9.75	1	5	6	10.3333	10	14	9	6	6	0	1	0	0	0	4	5	102.389
Exon	22	14	8	1	1	4	17	13	14	4	69	2	7	16	70	136	106	155	4	21	4	0	0	27	9	9	48	780
Intron	38.25	31.2222	20	9	0	2	7	6	53.5	16	37.5	40	5	19	129.333	77	86	124	50	41	10	6	8	41	12	4	58	930.806
3'-UTR	67.75	122.375	38	5	1	0	29	64	31.5	53	117.75	47	1	29	296	623	811	1115	100	89	156	80	11	16	22	7	231	4163.38
Intergenic	93	70.8889	51	14	4	0	53	61	55.25	52	136	34	6	63	276.333	389	502	709	95	101	61	29	6	172	29	8	211	3281.47
ncRNA	41	35.7778	32	25	5	10	21	14	33.75	28	35.75	47	10	9	10.3333	73	61	129	48	66	17	6	10	8	12	33	32	852.611
Total	266.25	276.819	150	54	11	16	129	159	192.5	153	405.75	171	34	142	792.333	1308	1580	2241	303	324	248	122	35	264	84	65	585	10110.7
Table S5. Distribution of genic locations of RNA editing sites (in non-Alu elements) found in the RBP-bound regions. The total number of RNA editing sites in non-Alu elements is shown for each category. In the case of multiple CLIP-seq data available for a certain RBP, the average of genic locations is calculated and shown.

## Sheet: Table_S6
All Sites	AGO1	AGO2	AGO3	AGO4	ALKBH5	C17ORF85	C22ORF28	CAPRIN1	DGCR8	EWSR1	FMRP	FUS	FXR1	FXR2	HuR	IGF2BP1	IGF2BP2	IGF2BP3	LIN28A	LIN28B	MOV10	PUM2	QKI	SFRS1	TAF15	TNRC6	ZC3H7B	Total
5'-UTR	0	1	0	0	0	0	0	0	0	0	1	0	0	0	2	0	12	14	0	0	0	0	0	0	0	0	0	30
Exon	0	1	0	1	0	0	0	1	4	2	17	1	2	3	14	6	3	3	3	1	0	0	0	2	0	1	0	65
Intron	10	15	0	0	0	0	0	0	77	4	29	13	0	1	1198	11	16	11	42	14	3	1	6	1	0	6	2	1460
3'-UTR	21	61	2	0	0	0	0	1	4	4	17	3	1	6	108	21	25	47	22	7	3	3	1	0	2	2	7	368
Intergenic	14	22	1	0	0	0	0	0	6	0	25	2	0	1	32	0	0	0	15	4	3	1	0	0	0	0	0	126
ncRNA	16	16	4	0	0	0	0	0	23	0	25	0	1	3	13	2	2	4	7	5	0	1	0	2	0	0	0	124
Total	61	116	7	1	0	0	0	2	114	10	114	19	4	14	1367	40	58	79	89	31	9	6	7	5	2	9	9	2173
Table S6. Distribution of genic locations of RNA editing sites in HEK-293 cells identified with RNAEditor.

## Sheet: Table_S7
Island ID	Chromosome	Start	Stop	UGAHash	Length of RNA Editing Island	Number of RNA Editing Sites	Ensembl Gene ID	Gene Symbol	Biotype
Island.1	1	943966	944463	UAtIEI_hg19BXy7Um-8mQyY-NcQPLJ4VQ	497	5	.	.	.
Island.2	1	947514	947676	UAtIEI_hg19QDZS3_lPtxussLsp36jhxw	162	5	ENSG00000224969	RP11-54O7.11	antisense
Island.3	1	948134	948316	UAtIEI_hg198KLWzZRXEUs7dWHFiPic3A	182	6	ENSG00000224969	RP11-54O7.11	antisense
Island.4	1	1033515	1033587	UAtIEI_hg19ndVPeI_Kshqb-9oYxS-2rQ	72	2	ENSG00000131591	C1orf159	protein_coding
Island.5	1	1036696	1036811	UAtIEI_hg190OPn9tyhH7Y4SH8pOgdj5Q	115	5	ENSG00000131591	C1orf159	protein_coding
Island.6	1	1037915	1037925	UAtIEI_hg19YCeNWzXvxSzTnQ_QNblt1Q	10	2	ENSG00000131591	C1orf159	protein_coding
Island.7	1	1038441	1038450	UAtIEI_hg19Mg1hJKZj4nharbO3iGQ7jw	9	2	ENSG00000131591	C1orf159	protein_coding
Island.8	1	1041071	1041088	UAtIEI_hg19ciNHm76pG6qpVp3fmg0tmg	17	2	ENSG00000131591	C1orf159	protein_coding
Island.9	1	1156877	1156882	UAtIEI_hg19UWlzymby58GObQoJCfCnqg	5	2	ENSG00000078808	SDF4	protein_coding
Island.10	1	1197463	1197469	UAtIEI_hg19nTneQ9XIfIqpC6kpvk16bA	6	2	ENSG00000160087	UBE2J2	protein_coding
Island.11	1	1207132	1207151	UAtIEI_hg19Ols048Vy8Zg7PnYcxr8wrQ	19	3	ENSG00000160087	UBE2J2	protein_coding
Island.12	1	1212954	1213002	UAtIEI_hg19-Rz-R3nqo-uViG2aLUBtUw	48	3	ENSG00000230415	RP5-902P8.10	processed_transcript
Island.13	1	1252179	1252441	UAtIEI_hg19UpHqGXQk6vvpI7uCo04Klw	262	6	ENSG00000127054	CPSF3L	protein_coding
Island.14	1	1253356	1253524	UAtIEI_hg19OcLD6t1SgwhKmTXtfqM8mQ	168	7	ENSG00000240731	RP5-890O3.9	processed_transcript
Island.15	1	1331300	1331437	UAtIEI_hg19n2et9dcEPDhdJuOuMz8yqA	137	3	ENSG00000221978	CCNL2	protein_coding
Island.16	1	1338698	1338896	UAtIEI_hg19p5vWjo3v1r1BGFHqU7ChHg	198	3	ENSG00000242485	MRPL20	protein_coding
Island.17	1	1344253	1344255	UAtIEI_hg19N_V-LobBbbtNO7k0SzN_fQ	2	2	.	.	.
Island.18	1	1344892	1345001	UAtIEI_hg19VCadkyf9aNtUQScVZRxFtQ	109	3	.	.	.
Island.19	1	1418965	1419060	UAtIEI_hg1993XmbS5ePyUvm7AHxCgm4Q	95	2	ENSG00000160072	ATAD3B	protein_coding
Island.20	1	1419689	1419888	UAtIEI_hg19xbmWr_1tu8texZCAt6JtuQ	199	9	ENSG00000160072	ATAD3B	protein_coding
Island.21	1	1434821	1434874	UAtIEI_hg1941g2eWstliTPb9yevxMBxQ	53	2	.	.	.
Island.22	1	1437358	1437392	UAtIEI_hg199T6lZWpKK27NXST8G75qKQ	34	2	.	.	.
Island.23	1	1457135	1457206	UAtIEI_hg19EcC50aQ5Eg9xFakPC-HaGA	71	4	ENSG00000197785	ATAD3A	protein_coding
Island.24	1	1457603	1457621	UAtIEI_hg19qpZhmaatwRhDWv9SrxwXOg	18	2	ENSG00000197785	ATAD3A	protein_coding
Island.25	1	1495432	1495440	UAtIEI_hg19cZiOwVkpk5__MpHPxuQ3zg	8	2	ENSG00000160075	SSU72	protein_coding
Island.26	1	1496602	1496689	UAtIEI_hg19gmgmir9YBSw16Y8ZLL-gmw	87	2	ENSG00000160075	SSU72	protein_coding
Island.27	1	1548830	1548997	UAtIEI_hg19wzwJTZbXmkqij0GBgZCyOQ	167	2	.	.	.
Island.28	1	1594976	1595025	UAtIEI_hg197NXPRgWdbK1qJmyAy0z7QA	49	3	ENSG00000189339	SLC35E2B	protein_coding
Island.29	1	1595539	1595586	UAtIEI_hg19CLQgeL5nLHPCphR_bSmARg	47	2	ENSG00000189339	SLC35E2B	protein_coding
Island.30	1	1620405	1620421	UAtIEI_hg19XKht0KixmPe5Yxcsd36nYg	16	2	ENSG00000189339	SLC35E2B	protein_coding
Island.31	1	1637903	1637906	UAtIEI_hg19Zuk4p7W_COrJ--y7fKSsCA	3	3	ENSG00000268575	RP1-283E3.8	processed_transcript
Island.32	1	1660849	1661104	UAtIEI_hg191_ch5ys3rHGp2EUPcDYSQg	255	17	ENSG00000268575	RP1-283E3.8	processed_transcript
Island.33	1	1661409	1661492	UAtIEI_hg19l9ySoby3Aql2AUSXgzEGdQ	83	2	ENSG00000268575	RP1-283E3.8	processed_transcript
Island.34	1	1662546	1662764	UAtIEI_hg19GByUz_rP1uDpKGQ84UEDFA	218	13	ENSG00000268575	RP1-283E3.8	processed_transcript
Island.35	1	1664403	1664497	UAtIEI_hg19Q2djj-PrevnBz76f6FElYw	94	4	ENSG00000268575	RP1-283E3.8	processed_transcript
Island.36	1	1665791	1665858	UAtIEI_hg19eElioNDIqp7jtjqB0U7dNg	67	2	ENSG00000268575	RP1-283E3.8	processed_transcript
Island.37	1	1698531	1698538	UAtIEI_hg196QW20tdk0eDnV9Yh2qlNbw	7	2	ENSG00000008130	NADK	protein_coding
Island.38	1	1703679	1703726	UAtIEI_hg19eu1QexYkr3VirDBmKy4RqQ	47	2	ENSG00000008130	NADK	protein_coding
Island.39	1	1705368	1705377	UAtIEI_hg19kDvKhc8NefQJy05HYHSuvQ	9	2	ENSG00000008130	NADK	protein_coding
Island.40	1	1736646	1736686	UAtIEI_hg190HKddPna-2GbfBahL9WM0w	40	3	ENSG00000078369	GNB1	protein_coding
Island.41	1	1738329	1738331	UAtIEI_hg199vMrv6UCHI513Sr8HduyoQ	2	2	ENSG00000078369	GNB1	protein_coding
Island.42	1	1738786	1738872	UAtIEI_hg19v8fEiFIFrVnIycnc6fXjkw	86	2	ENSG00000078369	GNB1	protein_coding
Island.43	1	1740219	1740227	UAtIEI_hg19ogBD_Y3tTXdmTks7tIc28Q	8	2	ENSG00000078369	GNB1	protein_coding
Island.44	1	1751629	1751734	UAtIEI_hg19TDmxQCk-AsPzxBXR-MgBIw	105	2	ENSG00000078369	GNB1	protein_coding
Island.45	1	1753355	1753509	UAtIEI_hg19pCSyotdU513vDqLGV_TRpQ	154	2	ENSG00000078369	GNB1	protein_coding
Island.46	1	1769533	1769590	UAtIEI_hg19urdzfj-b_Wxm09oUzmy4fQ	57	3	ENSG00000078369	GNB1	protein_coding
Island.47	1	1790597	1790599	UAtIEI_hg192WhuDKflyGWkBX2hHxsgEg	2	2	ENSG00000078369	GNB1	protein_coding
Island.48	1	1797509	1797556	UAtIEI_hg19C-0YzVdN9sGzRWurafXY3A	47	4	ENSG00000078369	GNB1	protein_coding
Island.49	1	1800161	1800205	UAtIEI_hg19TL1ed-bcY1e5aoraiteXvg	44	2	ENSG00000078369	GNB1	protein_coding
Island.50	1	1813630	1813637	UAtIEI_hg19uriNjTNTmygRV1gqpgWMSQ	7	2	ENSG00000078369	GNB1	protein_coding
Island.51	1	1814104	1814175	UAtIEI_hg19btWoFDURfrxYAD3QGfdB7g	71	3	ENSG00000078369	GNB1	protein_coding
Island.52	1	1817493	1817506	UAtIEI_hg19GJkPJcIh56jBPzRHeHBnaA	13	3	ENSG00000078369	GNB1	protein_coding
Island.53	1	1819230	1819253	UAtIEI_hg19iAxhB_ZfsT1K4c6I_BZC-A	23	3	ENSG00000078369	GNB1	protein_coding
Island.54	1	1829175	1829192	UAtIEI_hg19t8TsiU5F0kNqsO3qBF_Jzg	17	3	.	.	.
Island.55	1	2118921	2119029	UAtIEI_hg19A-YIs_vyklOuXZCLOjGmgg	108	4	ENSG00000162585	C1orf86	protein_coding
Island.56	1	2120187	2120277	UAtIEI_hg19wopTDdHQ_SJzcbpgRffnUg	90	4	ENSG00000162585	C1orf86	protein_coding
Island.57	1	2120659	2120662	UAtIEI_hg19IWoJkRRYbqsrooYDX7-ZIA	3	2	ENSG00000162585	C1orf86	protein_coding
Island.58	1	2133077	2133085	UAtIEI_hg19GaTPrbZoYwCzYtMIJr0KhQ	8	2	ENSG00000162585	C1orf86	protein_coding
Island.59	1	2175508	2175534	UAtIEI_hg19hcwa7sPRZQ93EruXsXGJUA	26	2	ENSG00000157933	SKI	protein_coding
Island.60	1	2175897	2175940	UAtIEI_hg19VQhDlhudyf52vNErTYc9mQ	43	3	ENSG00000157933	SKI	protein_coding
Island.61	1	2298038	2298254	UAtIEI_hg199Nr_9Tz8EmfLeDNUxTcfRQ	216	4	ENSG00000116151	MORN1	protein_coding
Island.62	1	2299194	2299271	UAtIEI_hg199y3JgfpM5h2WZi7PtiAwGQ	77	5	ENSG00000116151	MORN1	protein_coding
Island.63	1	2300237	2300736	UAtIEI_hg19_W4mnYk2mqDY6UcKcd9q-g	499	16	ENSG00000116151	MORN1	protein_coding
Island.64	1	2302168	2302269	UAtIEI_hg19SyL3Bc3FvccfdY8ycJaEWQ	101	5	ENSG00000116151	MORN1	protein_coding
Island.65	1	2302474	2302642	UAtIEI_hg19FKITc0SQ2qyXdRxzE2XrHg	168	5	ENSG00000116151	MORN1	protein_coding
Island.66	1	2303227	2303284	UAtIEI_hg19Uj7SufyPnetezhmbN8RJdQ	57	2	ENSG00000116151	MORN1	protein_coding
Island.67	1	3702493	3702707	UAtIEI_hg19o9-5yIvTuclf1pZLmKkxBQ	214	5	ENSG00000130764	LRRC47	protein_coding
Island.68	1	3702939	3702952	UAtIEI_hg19FoIF8O_-vcnEZtilWuYlWA	13	2	ENSG00000130764	LRRC47	protein_coding
Island.69	1	3711077	3711080	UAtIEI_hg19XQrJWzR7-taJEB75mJOZ9Q	3	3	ENSG00000130764	LRRC47	protein_coding
Island.70	1	3729216	3729317	UAtIEI_hg193bUbox2bjYmj60GLLvHmWQ	101	2	ENSG00000116198	CEP104	protein_coding
Island.71	1	3729910	3729953	UAtIEI_hg19hWVm2i_r2kmoX8tibLdhCw	43	5	ENSG00000116198	CEP104	protein_coding
Island.72	1	3730157	3730400	UAtIEI_hg19vIWnBt1gzTphjYj7xv9LWA	243	9	ENSG00000116198	CEP104	protein_coding
Island.73	1	3778104	3778133	UAtIEI_hg19OI3G3Z5ZKnrbG2l6vhQL5w	29	3	ENSG00000169598	DFFB	protein_coding
Island.74	1	3784295	3784361	UAtIEI_hg19G6ZJhWRXL_QXdANSeFF2Ig	66	2	ENSG00000169598	DFFB	protein_coding
Island.75	1	4204467	4204494	UAtIEI_hg19tF-XrZGDppQcH-rqs2RxXw	27	3	.	.	.
Island.76	1	6250503	6250605	UAtIEI_hg19eC_K4z_HIOIwDO6OYF2dYg	102	4	ENSG00000116251	RPL22	protein_coding
Island.77	1	6251975	6251983	UAtIEI_hg19wTpoGr39RweOZbVw1gfylg	8	2	ENSG00000116251	RPL22	protein_coding
Island.78	1	6252223	6252306	UAtIEI_hg19o9PFW0TSMYc1uMrGOlaHLQ	83	3	ENSG00000116251	RPL22	protein_coding
Island.79	1	6252636	6252647	UAtIEI_hg199fae7KThz6w5ZGpy6TO7Xg	11	2	ENSG00000116251	RPL22	protein_coding
Island.80	1	6282223	6282401	UAtIEI_hg197L732UifvaKeKyaJt56ibA	178	6	ENSG00000116237	ICMT	protein_coding
Island.81	1	6283259	6283440	UAtIEI_hg198-ax1EniueGx8lzK6uYGgw	181	10	ENSG00000116237	ICMT	protein_coding
Island.82	1	6311952	6311954	UAtIEI_hg19bJg95Pb8J1-vT8AQ2lVuvw	2	2	ENSG00000158292	GPR153	protein_coding
Island.83	1	6353081	6353088	UAtIEI_hg19AAIp2iWfwXeAJWo-uNAt0g	7	2	ENSG00000097021	ACOT7	protein_coding
Island.84	1	6582526	6582558	UAtIEI_hg19rgoa0M5agaYcJLEK_1C0JQ	32	2	ENSG00000162408	NOL9	protein_coding
Island.85	1	6583035	6583066	UAtIEI_hg199bjojc5kCd_RZwkVgOhqsg	31	2	ENSG00000162408	NOL9	protein_coding
Island.86	1	6583456	6583593	UAtIEI_hg19QgJgnG2bKmudVWZjPhCeWg	137	6	ENSG00000162408	NOL9	protein_coding
Island.87	1	6584833	6585072	UAtIEI_hg19ntRAYSE6dOJqSOwRqf4kiQ	239	14	ENSG00000162408	NOL9	protein_coding
Island.88	1	6600773	6600855	UAtIEI_hg19ElEkwbdEJuMHuB6rDGUO7A	82	2	ENSG00000162408	NOL9	protein_coding
Island.89	1	6607742	6607749	UAtIEI_hg19MtQbo6WYxKe-OpzgOwZObA	7	2	ENSG00000162408	NOL9	protein_coding
Island.90	1	6608343	6608345	UAtIEI_hg19QTnxdpTDZtEKtJKb44zM8w	2	2	ENSG00000162408	NOL9	protein_coding
Island.91	1	6666564	6666568	UAtIEI_hg19B_4cVcEQCuYGm5p-yi13Wg	4	2	ENSG00000162413	KLHL21	protein_coding
Island.92	1	6671682	6671687	UAtIEI_hg19hdJu2Qwbb3o3RUQY1P0Wvg	5	2	ENSG00000162413	KLHL21	protein_coding
Island.93	1	6707093	6707418	UAtIEI_hg19FoH1MtV0BR7js5fdEd_kwQ	325	5	ENSG00000007923	DNAJC11	protein_coding
Island.94	1	6707711	6707812	UAtIEI_hg19p5zt17JMfzY1sd2S1Y9iUQ	101	2	ENSG00000007923	DNAJC11	protein_coding
Island.95	1	6708282	6708354	UAtIEI_hg198NC83H-JETR8kFr2o2_edw	72	3	ENSG00000007923	DNAJC11	protein_coding
Island.96	1	6708667	6708775	UAtIEI_hg1984fTzVcvuGSh9oao2sWrag	108	4	ENSG00000007923	DNAJC11	protein_coding
Island.97	1	6710509	6710821	UAtIEI_hg198fp8uDCFtzm3Vi2znYpNxQ	312	6	ENSG00000007923	DNAJC11	protein_coding
Island.98	1	6728320	6728335	UAtIEI_hg19ZNhIKluD-h79GcAZ3zQ_Dw	15	2	ENSG00000007923	DNAJC11	protein_coding
Island.99	1	6843351	6843360	UAtIEI_hg19vlLt9ggm-My2N_7PIOiB7w	9	2	.	.	.
Island.100	1	6908342	6908348	UAtIEI_hg19aciqYgBaqvFqlWvv8822Cw	6	2	ENSG00000171735	CAMTA1	protein_coding
Island.101	1	6943227	6943264	UAtIEI_hg19iZmNkM6gnZlIWP_FjZmyPg	37	2	ENSG00000171735	CAMTA1	protein_coding
Island.102	1	7790865	7790879	UAtIEI_hg1946pjF4FL9_6Iv2p9uesPbg	14	3	ENSG00000171735	CAMTA1	protein_coding
Island.103	1	7967190	7967264	UAtIEI_hg19c-0si2jmNGc5tCXY9KcpYw	74	3	.	.	.
Island.104	1	7969416	7969442	UAtIEI_hg19JrbwtW7gdwDjSbD9CggIJg	26	3	.	.	.
Island.105	1	7969789	7969909	UAtIEI_hg19o0WESZAn8NXrLd1PRi9UVA	120	2	.	.	.
Island.106	1	7977887	7977923	UAtIEI_hg19s1k5E5o9aJHsdT8TlbLUzw	36	3	.	.	.
Island.107	1	7978271	7978337	UAtIEI_hg19bBl74yAuLYrZ02KAPTE2-A	66	4	.	.	.
Island.108	1	7978594	7978708	UAtIEI_hg19WnvVI-yEfqd85VuYSyLeNQ	114	5	.	.	.
Island.109	1	7979387	7979402	UAtIEI_hg19UvZpE1iNLYg-6GgZ-YvOJQ	15	2	.	.	.
Island.110	1	7980524	7980697	UAtIEI_hg19dbW-VrAzss96OsuCfgbgTA	173	7	ENSG00000049249	TNFRSF9	protein_coding
Island.111	1	8028668	8028676	UAtIEI_hg19TSkNy3JbrTRl35dd3xS6OQ	8	3	ENSG00000116288	PARK7	protein_coding
Island.112	1	8035044	8035049	UAtIEI_hg19RJEZcGynZ_TYdUWkS4Oq4A	5	2	ENSG00000116288	PARK7	protein_coding
Island.113	1	8039629	8039830	UAtIEI_hg197x46XDEtx2v1UOmfncJFjA	201	3	ENSG00000116288	PARK7	protein_coding
Island.114	1	8460395	8460405	UAtIEI_hg198spwrYxNZt5IdS8_rgQC9g	10	2	ENSG00000142599	RERE	protein_coding
Island.115	1	8464014	8464230	UAtIEI_hg19lGVcEAGa0503JenZrLUPzQ	216	4	ENSG00000142599	RERE	protein_coding
Island.116	1	8528777	8528900	UAtIEI_hg191gZ6BPt92hfBSYlfm_nfww	123	2	ENSG00000142599	RERE	protein_coding
Island.117	1	8547520	8547522	UAtIEI_hg19BQZoLJayhwJ-9Of3_aebKA	2	2	ENSG00000142599	RERE	protein_coding
Island.118	1	8794033	8794040	UAtIEI_hg19l9Dw9kLmb-u8yDVjDqyYCw	7	2	ENSG00000142599	RERE	protein_coding
Island.119	1	8807970	8807972	UAtIEI_hg19SXozkPr1pmtulJDKPpCBKw	2	2	ENSG00000142599	RERE	protein_coding
Island.120	1	8847716	8847807	UAtIEI_hg19NLQ94MXIzNtkcn51JK4G9g	91	2	ENSG00000142599	RERE	protein_coding
Island.121	1	8854043	8854083	UAtIEI_hg191hUrm_P0SVXbVODyTSNl3A	40	3	ENSG00000142599	RERE	protein_coding
Island.122	1	8860820	8860832	UAtIEI_hg19dOdf-ovAlznf4oqaM13_Gg	12	3	ENSG00000142599	RERE	protein_coding
Island.123	1	8866047	8866049	UAtIEI_hg19dDsc-wd89Y7YX1fd3-DmDg	2	2	ENSG00000228423	RP4-633I8.4	lincRNA
Island.124	1	8934550	8934593	UAtIEI_hg19QKVZhrbc0AO69-G5r-pqpQ	43	2	ENSG00000074800	ENO1	protein_coding
Island.125	1	9160981	9161245	UAtIEI_hg19RVQDzimiJoFUO-wYD4diew	264	5	ENSG00000180758	GPR157	protein_coding
Island.126	1	9162222	9162456	UAtIEI_hg19KQOT6pVqlurdVppKiFHltg	234	7	ENSG00000180758	GPR157	protein_coding
Island.127	1	9163386	9163402	UAtIEI_hg19tYYfowVQ67iYzBRLwcI3NA	16	2	ENSG00000180758	GPR157	protein_coding
Island.128	1	9209434	9209473	UAtIEI_hg19AeCEmoPl_khpg23Mj6uDBQ	39	5	.	.	.
Island.129	1	9230362	9230419	UAtIEI_hg19A1ERePHTAVZSFM5ZSCjyAA	57	3	ENSG00000228526	RP3-510D11.1	lincRNA
Island.130	1	9236042	9236100	UAtIEI_hg19g-oPoYzVYEm3_Uakjp9YLQ	58	4	ENSG00000228526	RP3-510D11.1	lincRNA
Island.131	1	9252406	9252408	UAtIEI_hg19R00Y3jjWK3k2Q4osmoqKzw	2	2	ENSG00000228526	RP3-510D11.1	lincRNA
Island.132	1	9296104	9296165	UAtIEI_hg19ZM_R0oznA1ypgEMxjXw5VQ	61	2	ENSG00000049239	H6PD	protein_coding
Island.133	1	9423885	9423901	UAtIEI_hg19efLrZrnA2Al90uK_Cq4wuw	16	3	ENSG00000171621	SPSB1	protein_coding
Island.134	1	9607325	9607336	UAtIEI_hg19NE8qaJsExUneERHpmZTZOQ	11	2	ENSG00000171612	SLC25A33	protein_coding
Island.135	1	9620216	9620225	UAtIEI_hg19UO7_vdiXbeQiwbxz73J5zw	9	2	ENSG00000171612	SLC25A33	protein_coding
Island.136	1	9643027	9643195	UAtIEI_hg19crxZr58473mybGfV4jm5aw	168	8	.	.	.
Island.137	1	9644521	9644657	UAtIEI_hg19438o3MEAihtSS9oyNdSgXg	136	10	.	.	.
Island.138	1	9814504	9814535	UAtIEI_hg19PYmJlY667GtPWI4BoQx66w	31	3	ENSG00000171603	CLSTN1	protein_coding
Island.139	1	9914907	9914910	UAtIEI_hg19k_0-hTH1M3r9WfDKq0cHWw	3	2	ENSG00000178585	CTNNBIP1	protein_coding
Island.140	1	9987435	9987484	UAtIEI_hg19zBJhk0Jk5Sa5wCgadmrpNQ	49	4	ENSG00000162441	LZIC	protein_coding
Island.141	1	9987846	9987960	UAtIEI_hg195cZIJdyf_M0DtXmLzQ57RA	114	11	ENSG00000162441	LZIC	protein_coding
Island.142	1	9988247	9988332	UAtIEI_hg19n25WDQb8ZvCPFRkBqxUmwg	85	7	ENSG00000162441	LZIC	protein_coding
Island.143	1	9988690	9988849	UAtIEI_hg19Q-W8-KRx6bI3kR6hNXPocQ	159	2	ENSG00000162441	LZIC	protein_coding
Island.144	1	10004128	10004192	UAtIEI_hg19lfGCTEOqT9KH8A-99uT1LQ	64	2	ENSG00000228150	RP11-84A14.4	processed_transcript
Island.145	1	10010211	10010226	UAtIEI_hg19RV6MNCvCJWK_Yeuqnpdldg	15	4	ENSG00000173614	NMNAT1	protein_coding
Island.146	1	10010890	10010946	UAtIEI_hg195J36UqtAEal1krKDaC5O1g	56	2	ENSG00000173614	NMNAT1	protein_coding
Island.147	1	10019166	10019192	UAtIEI_hg19GRwx2rmyK082unIc_B2O8w	26	2	ENSG00000173614	NMNAT1	protein_coding
Island.148	1	10042910	10043053	UAtIEI_hg19Y3k-u1vF_qcWYgnzteraNw	143	5	ENSG00000173614	NMNAT1	protein_coding
Island.149	1	10043324	10043664	UAtIEI_hg19vA19mcqkacfKMp97ssVWfA	340	8	ENSG00000241326	RP11-807G9.2	processed_transcript
Island.150	1	10044136	10044310	UAtIEI_hg19yX4ZSNH_WhQqFvjrXB7-QQ	174	8	ENSG00000241326	RP11-807G9.2	processed_transcript
Island.151	1	10045820	10045862	UAtIEI_hg19Cxqtr1crNKjcg2Ah9p-sww	42	2	.	.	.
Island.152	1	10046760	10046819	UAtIEI_hg19IIIu9CF8SdvSynGeP31b2A	59	2	.	.	.
Island.153	1	10047533	10047540	UAtIEI_hg19YCq8td-MyBWMjzmPzOFNOA	7	2	.	.	.
Island.154	1	10048232	10048245	UAtIEI_hg19RlxTOl7LGP39OJrxRCZvPQ	13	2	.	.	.
Island.155	1	10152725	10152739	UAtIEI_hg19_N66LrMrSBM-3TqKk-T_SQ	14	2	ENSG00000130939	UBE4B	protein_coding
Island.156	1	10158008	10158029	UAtIEI_hg19tZRX8vb8-uoQoQD3NXi0sg	21	3	ENSG00000130939	UBE4B	protein_coding
Island.157	1	10203559	10203603	UAtIEI_hg19H6keGpGOoFUujJoBM2SGKA	44	2	ENSG00000130939	UBE4B	protein_coding
Island.158	1	10320845	10320870	UAtIEI_hg19yWlDGuKWMRewbA1w4PqM5g	25	2	ENSG00000054523	KIF1B	protein_coding
Island.159	1	10321379	10321562	UAtIEI_hg19E5k1hhmCTWmDcGgK_kp3Eg	183	3	ENSG00000054523	KIF1B	protein_coding
Island.160	1	10323221	10323274	UAtIEI_hg19IiUivReENM8Z3jZ_6Ebdeg	53	2	ENSG00000054523	KIF1B	protein_coding
Island.161	1	10354765	10354767	UAtIEI_hg19c614bs6-GQsRs6nN2unsDQ	2	2	ENSG00000054523	KIF1B	protein_coding
Island.162	1	10445038	10445049	UAtIEI_hg194AOBE1y9MMC6ASi3SFvhIA	11	2	.	.	.
Island.163	1	10446812	10446867	UAtIEI_hg195egdvHECyLcMHZVQSi5A_A	55	2	.	.	.
Island.164	1	10448957	10449053	UAtIEI_hg19pCMKavO--I10Nt0GshAOHQ	96	4	.	.	.
Island.165	1	10450024	10450126	UAtIEI_hg19DK248XzANfy6ZtufmqNKdA	102	3	ENSG00000265945	Metazoa_SRP	misc_RNA
Island.166	1	10451149	10451156	UAtIEI_hg19jnwao5S830r9KQNifxMN5g	7	2	.	.	.
Island.167	1	10461096	10461142	UAtIEI_hg19q017uY1mNSj4yWniWGFRbg	46	2	ENSG00000142657	PGD	protein_coding
Island.168	1	10462346	10462389	UAtIEI_hg19jb49VlhdgloU0fPCWIoXyg	43	2	ENSG00000142657	PGD	protein_coding
Island.169	1	10465834	10465990	UAtIEI_hg19RnwB7VBU5494jiIUV8sIvg	156	2	ENSG00000142657	PGD	protein_coding
Island.170	1	10470229	10470379	UAtIEI_hg19ZIa99Pzg6ZPkhkXTVrTAQw	150	2	ENSG00000142657	PGD	protein_coding
Island.171	1	10475026	10475041	UAtIEI_hg19VQk-Lvs_KgrZZEbidODfwA	15	4	ENSG00000142657	PGD	protein_coding
Island.172	1	10505943	10506035	UAtIEI_hg19GkX_l8kVJ03x1avLMfg17w	92	2	ENSG00000251503	APITD1-CORT	protein_coding
Island.173	1	10512568	10512613	UAtIEI_hg19zd2Goq1RnDvkTbzn6snztw	45	3	.	.	.
Island.174	1	10515648	10516169	UAtIEI_hg19XXIE-SCk47_YkMAqkwltvg	521	16	.	.	.
Island.175	1	10517351	10517653	UAtIEI_hg19ZA5LwWXlEaosgM0SMgpqzA	302	9	ENSG00000160049	DFFA	protein_coding
Island.176	1	10519063	10519119	UAtIEI_hg19UCcz1cTG2LrYTe3rhW5-SQ	56	2	ENSG00000203469	RP5-1113E3.3	antisense
Island.177	1	10519887	10520487	UAtIEI_hg19ASOkda-WwQwpFAaXhuG5pQ	600	22	ENSG00000160049	DFFA	protein_coding
Island.178	1	10520714	10520819	UAtIEI_hg19b0C-2DSm3XRx3aj98p47CQ	105	5	ENSG00000160049	DFFA	protein_coding
Island.179	1	10521065	10521238	UAtIEI_hg19lxOiFzsuBTH-xb-1ReOWiA	173	7	ENSG00000160049	DFFA	protein_coding
Island.180	1	10561886	10561888	UAtIEI_hg19I2ZRXChDbFYZ8hy8jqX6sw	2	2	ENSG00000142655	PEX14	protein_coding
Island.181	1	10602625	10602751	UAtIEI_hg19-9oSUbAtvh6m3Oh6KaD-Dg	126	5	ENSG00000142655	PEX14	protein_coding
Island.182	1	10603210	10603248	UAtIEI_hg19M90QuOOSEPsXyvnZ4z6WVA	38	2	ENSG00000142655	PEX14	protein_coding
Island.183	1	10603714	10603922	UAtIEI_hg19M-Ja5B5gnzCSBpALxwI12w	208	3	ENSG00000142655	PEX14	protein_coding
Island.184	1	10604849	10604920	UAtIEI_hg194kAQwH77nZV98xoNWzGqdQ	71	3	ENSG00000142655	PEX14	protein_coding
Island.185	1	10605909	10605991	UAtIEI_hg19f_SZ3is3ulRyTn_YCb9ptA	82	2	ENSG00000142655	PEX14	protein_coding
Island.186	1	10637288	10637343	UAtIEI_hg19CGFEBHKg8TSLhMEKlRaMRQ	55	5	ENSG00000142655	PEX14	protein_coding
Island.187	1	10647391	10647446	UAtIEI_hg19n4S2xWbxfdKeW857waeJXQ	55	3	ENSG00000142655	PEX14	protein_coding
Island.188	1	10680759	10680838	UAtIEI_hg19bzJYIzyXKCAzp1g7LrWltQ	79	2	ENSG00000142655	PEX14	protein_coding
Island.189	1	11080872	11080926	UAtIEI_hg19LbQZRWdDPVgCC_fC0-uLTA	54	2	ENSG00000120948	TARDBP	protein_coding
Island.190	1	11081312	11081450	UAtIEI_hg19qZ3P9tZ82Cj6kLjWiPQKhw	138	2	ENSG00000120948	TARDBP	protein_coding
Island.191	1	11088158	11088223	UAtIEI_hg19cRCPf5QBikSb8gLSwhnLwg	65	3	ENSG00000009724	MASP2	protein_coding
Island.192	1	11088844	11088977	UAtIEI_hg19_Qa6PjfzMlJIiBr05oZJqg	133	5	ENSG00000009724	MASP2	protein_coding
Island.193	1	11089754	11089869	UAtIEI_hg19s1o-pYPx23RSimc5BO9PtA	115	5	ENSG00000009724	MASP2	protein_coding
Island.194	1	11102130	11102134	UAtIEI_hg19WoFUNY6EW1s4C641O6SuuQ	4	2	ENSG00000009724	MASP2	protein_coding
Island.195	1	11108031	11108035	UAtIEI_hg19jXT8xm6MqtFf_SU8DXvRHw	4	2	.	.	.
Island.196	1	11108503	11108603	UAtIEI_hg19hcruxC1KW46C7o4KDKWjjw	100	2	.	.	.
Island.197	1	11109809	11109845	UAtIEI_hg19tTEX70xMigexm5cKmK4Etw	36	3	.	.	.
Island.198	1	11110702	11110715	UAtIEI_hg19bhY6r9ZPffA74-pDCFb9pA	13	2	.	.	.
Island.199	1	11117917	11118024	UAtIEI_hg19_NNhH5qDfMJpVahvL3kVYw	107	5	ENSG00000116649	SRM	protein_coding
Island.200	1	11118446	11118532	UAtIEI_hg19MQIwMF_0fI7pUe-ulKzRSQ	86	5	ENSG00000116649	SRM	protein_coding
Island.201	1	11138081	11138300	UAtIEI_hg1983joswrCPg5-DD1yv7vIaQ	219	4	ENSG00000171824	EXOSC10	protein_coding
Island.202	1	11143145	11143205	UAtIEI_hg19tN3PN_QRgLq4iC3Bj-03LQ	60	3	ENSG00000171824	EXOSC10	protein_coding
Island.203	1	11143461	11143583	UAtIEI_hg19Y5xfEAEEzsAb4AAiGkR3pQ	122	3	ENSG00000171824	EXOSC10	protein_coding
Island.204	1	11170678	11170728	UAtIEI_hg19Oc3EAKU1AL2CaSvS9xwafw	50	3	ENSG00000198793	MTOR	protein_coding
Island.205	1	11201310	11201313	UAtIEI_hg194tD-ytL_dQCeGTQuM7MU3w	3	2	ENSG00000198793	MTOR	protein_coding
Island.206	1	11257673	11257827	UAtIEI_hg197Hl18NbKUnZ8_uBuTOihoA	154	3	ENSG00000198793	MTOR	protein_coding
Island.207	1	11296372	11296374	UAtIEI_hg19NjA74lguoNoK3KclDluG7w	2	2	ENSG00000198793	MTOR	protein_coding
Island.208	1	11349976	11350106	UAtIEI_hg19sHDEjBL5r-iLMs_IDbmFCw	130	3	ENSG00000120942	UBIAD1	protein_coding
Island.209	1	11358078	11358543	UAtIEI_hg19jgtJQCbS8SuBI9h736w8ug	465	15	.	.	.
Island.210	1	11368605	11368607	UAtIEI_hg19vn5-HB3WQQ1baIK4lcoQTQ	2	2	.	.	.
Island.211	1	11882408	11882416	UAtIEI_hg19O8QSiB17r1_mt3tEnlolyg	8	2	ENSG00000011021	CLCN6	protein_coding
Island.212	1	11974526	11974614	UAtIEI_hg19I-m9g1-L6yLFF2aOeWmgQw	88	2	.	.	.
Island.213	1	11976372	11976483	UAtIEI_hg19VaZpkzmtZwNvJLFCFZR2Kw	111	2	.	.	.
Island.214	1	12005904	12006028	UAtIEI_hg19VzVtGmR7iYEIp0pqhK_IXw	124	3	ENSG00000083444	PLOD1	protein_coding
Island.215	1	12010950	12011113	UAtIEI_hg19zTUWnp3lStvQqdtQ4g5niw	163	5	ENSG00000083444	PLOD1	protein_coding
Island.216	1	12022397	12022540	UAtIEI_hg192kz63kssBThD12qbkB-CMQ	143	2	ENSG00000083444	PLOD1	protein_coding
Island.217	1	12060003	12060106	UAtIEI_hg19ReulDbM74Pd-nqi09xod-A	103	7	ENSG00000116688	MFN2	protein_coding
Island.218	1	12061206	12061259	UAtIEI_hg19YvDd8GCmHWRUKPI_vEvX5g	53	2	ENSG00000116688	MFN2	protein_coding
Island.219	1	12075362	12075402	UAtIEI_hg19q3CmIVzwoMqoSo7AgCOHhg	40	2	.	.	.
Island.220	1	12083890	12083958	UAtIEI_hg19GmrJhJVty1Iyjti-ts27pQ	68	3	ENSG00000116691	MIIP	protein_coding
Island.221	1	12087158	12087256	UAtIEI_hg19QFj_Bx3zbMJsynvBTr_zkA	98	2	ENSG00000116691	MIIP	protein_coding
Island.222	1	12315866	12315868	UAtIEI_hg19Vxg4H4tvUlug_jSTuNAy1g	2	2	ENSG00000048707	VPS13D	protein_coding
Island.223	1	12351598	12351600	UAtIEI_hg19pgtLLMRxd_XsDaVONS0Arg	2	2	ENSG00000048707	VPS13D	protein_coding
Island.224	1	13941838	13941874	UAtIEI_hg19gqk5Cuc5eOCrjZVq1u3E7g	36	2	ENSG00000162493	PDPN	protein_coding
Island.225	1	14094348	14094396	UAtIEI_hg19fyYeBDgHzgQIkk_4kYBQIQ	48	3	ENSG00000116731	PRDM2	protein_coding
Island.226	1	14094974	14095000	UAtIEI_hg19gtt6XKe7xbyMipYqYW74bA	26	2	ENSG00000116731	PRDM2	protein_coding
Island.227	1	14941876	14941948	UAtIEI_hg198E_SVC6rcYf6T2AjXXdFQg	72	2	ENSG00000189337	KAZN	protein_coding
Island.228	1	14989565	14989579	UAtIEI_hg19585vud1zqqyyikTMG6BJMQ	14	2	ENSG00000189337	KAZN	protein_coding
Island.229	1	15001301	15001338	UAtIEI_hg19nTW89eYhmjp-dTllIAH6IA	37	2	ENSG00000189337	KAZN	protein_coding
Island.230	1	15157616	15157618	UAtIEI_hg19yIyXTku0rudeE9afNjGwbw	2	2	ENSG00000189337	KAZN	protein_coding
Island.231	1	15158571	15158682	UAtIEI_hg193Oz8P-wx4iVcOX1Ls1jkcg	111	2	ENSG00000189337	KAZN	protein_coding
Island.232	1	15316928	15316959	UAtIEI_hg193Xdqy72alq1ZqWF9xUNnrQ	31	3	ENSG00000189337	KAZN	protein_coding
Island.233	1	15690939	15690977	UAtIEI_hg19mKvw36eI-fMUgIE8o476zw	38	2	ENSG00000142621	FHAD1	protein_coding
Island.234	1	15712012	15712018	UAtIEI_hg19g3mDcM1RMGvammMya1IiyQ	6	2	ENSG00000142621	FHAD1	protein_coding
Island.235	1	15816496	15816506	UAtIEI_hg19dteyuDJ6fTRHWpOr_yZQRw	10	2	ENSG00000215704	CELA2B	protein_coding
Island.236	1	15898923	15898929	UAtIEI_hg19XASBwDSQGnqUTd24M63JIQ	6	2	ENSG00000116771	AGMAT	protein_coding
Island.237	1	15955925	15956007	UAtIEI_hg19luK0AfhaKCCdxesSDp6uxw	82	4	ENSG00000197312	DDI2	protein_coding
Island.238	1	15966311	15966345	UAtIEI_hg19dpeJaRLIf2kZCwruS8dMEQ	34	2	ENSG00000197312	DDI2	protein_coding
Island.239	1	15976071	15976085	UAtIEI_hg19zQNcqnQPvoyfALivH6DseA	14	3	ENSG00000197312	DDI2	protein_coding
Island.240	1	16021352	16021418	UAtIEI_hg192nYf3VHNvkkQ-xfy9FhLjw	66	2	ENSG00000116786	PLEKHM2	protein_coding
Island.241	1	16140695	16140726	UAtIEI_hg194fr8cStSKyHCnfjR74Dnxg	31	4	.	.	.
Island.242	1	16143576	16143592	UAtIEI_hg19luafsDZE4egQP-wJNZ_JPA	16	2	.	.	.
Island.243	1	16157348	16157476	UAtIEI_hg19oQ65IJhmEXTfJBaMHOAR6w	128	2	.	.	.
Island.244	1	16158784	16158849	UAtIEI_hg19K2fGnwX46Jz3hBD4sHPSaA	65	2	.	.	.
Island.245	1	16159816	16159819	UAtIEI_hg19o_sjqTiMJ1MZgmaMZcrBkw	3	2	.	.	.
Island.246	1	16164488	16164703	UAtIEI_hg19uZubZI-8eUKG8hfhbV69-Q	215	4	ENSG00000179743	RP11-169K16.9	lincRNA
Island.247	1	16166519	16166771	UAtIEI_hg195LMAmtqKrM1SjIschK1vcA	252	7	ENSG00000179743	RP11-169K16.9	lincRNA
Island.248	1	16168188	16168600	UAtIEI_hg19--PJ4WTm07oJuK0IYC78Ug	412	8	ENSG00000179743	RP11-169K16.9	lincRNA
Island.249	1	16169122	16169145	UAtIEI_hg19AFkT8k5M02fUtJ8WMD5u2Q	23	2	ENSG00000179743	RP11-169K16.9	lincRNA
Island.250	1	16169412	16169658	UAtIEI_hg19oLt2IuFLpmet_X2fmBG13Q	246	4	ENSG00000179743	RP11-169K16.9	lincRNA
Island.251	1	16171154	16171305	UAtIEI_hg19PjUPLkMnwaShULesWcUwkg	151	10	ENSG00000179743	RP11-169K16.9	lincRNA
Island.252	1	16172253	16172262	UAtIEI_hg19eBd4CJtjsVgafswyi-VRIg	9	2	ENSG00000179743	RP11-169K16.9	lincRNA
Island.253	1	16172579	16172746	UAtIEI_hg19wBuugE8-P_L-tjpbjF37Xg	167	4	ENSG00000179743	RP11-169K16.9	lincRNA
Island.254	1	16188389	16188416	UAtIEI_hg19VAXsMJr7nSl5BoFF1Oruig	27	2	ENSG00000065526	SPEN	protein_coding
Island.255	1	16189621	16189694	UAtIEI_hg19EHvW8aYfeTymRs5Qy6NJEA	73	4	ENSG00000065526	SPEN	protein_coding
Island.256	1	16190144	16190242	UAtIEI_hg19cNZOml9lOtjT29gMMM7Q2w	98	4	ENSG00000065526	SPEN	protein_coding
Island.257	1	16203905	16203907	UAtIEI_hg19ariB8WeGqPOMVHiSPmmbYw	2	2	ENSG00000065526	SPEN	protein_coding
Island.258	1	16205715	16205750	UAtIEI_hg19dPZy1jCuRCAGiqJEc6dCxg	35	3	ENSG00000065526	SPEN	protein_coding
Island.259	1	16208952	16209105	UAtIEI_hg19nOBSA2-D5Q76A6NvgRZs-A	153	3	ENSG00000065526	SPEN	protein_coding
Island.260	1	16227940	16228080	UAtIEI_hg192376W_OCwztCz_BA-Df3Jw	140	2	ENSG00000065526	SPEN	protein_coding
Island.261	1	16241165	16241167	UAtIEI_hg195380aBsVhWpLkYKcbDbjGQ	2	2	ENSG00000065526	SPEN	protein_coding
Island.262	1	16243547	16243555	UAtIEI_hg199QJZmkYhTjMX76yaRbN3cA	8	2	ENSG00000065526	SPEN	protein_coding
Island.263	1	16462485	16462504	UAtIEI_hg19eVOueZc_fTIkewSLlGRwKg	19	2	ENSG00000142627	EPHA2	protein_coding
Island.264	1	16555604	16555750	UAtIEI_hg19bN6d9RgK5c8zbvRx_pIpoQ	146	3	ENSG00000132881	RSG1	protein_coding
Island.265	1	16557677	16557790	UAtIEI_hg19MlqVMvqnO1xLbFEE3u04Vw	113	3	ENSG00000132881	RSG1	protein_coding
Island.266	1	16639356	16639428	UAtIEI_hg19tlkDyonitX1Bw9gpUJM27w	72	2	ENSG00000037637	FBXO42	protein_coding
Island.267	1	16663363	16663449	UAtIEI_hg19OvaXJlZgAf9apgA7-vSXeA	86	2	ENSG00000037637	FBXO42	protein_coding
Island.268	1	16670124	16670235	UAtIEI_hg19rJkNVscpcPzmLpzik1IQ8Q	111	2	ENSG00000037637	FBXO42	protein_coding
Island.269	1	16699923	16699954	UAtIEI_hg19nwXdD-M20Un4FrgBcPJLCg	31	3	ENSG00000055070	SZRD1	protein_coding
Island.270	1	16734012	16734035	UAtIEI_hg19j1yqz4U1sqJTqYzXeRcu3A	23	2	ENSG00000187144	SPATA21	protein_coding
Island.271	1	16787192	16787239	UAtIEI_hg19sPY-RYfDwScmi9Xlsh27tg	47	3	.	.	.
Island.272	1	16788071	16788149	UAtIEI_hg19bVl6OmfBiOINGXO9K9GHzA	78	2	ENSG00000226029	RP4-798A10.2	lincRNA
Island.273	1	16801252	16801349	UAtIEI_hg191yzquhR7dHGIwE1hY_9qKA	97	4	ENSG00000080947	CROCCP3	pseudogene
Island.274	1	16801952	16802022	UAtIEI_hg19ufgC_WekJ9FBcKvtDmtxfg	70	4	ENSG00000080947	CROCCP3	pseudogene
Island.275	1	16819437	16819450	UAtIEI_hg194XSbMY55Pfp4zaAlkY0gtQ	13	2	ENSG00000080947	CROCCP3	pseudogene
Island.276	1	16823260	16823317	UAtIEI_hg19on5FHthrc8wiTiO-2npoKA	57	3	ENSG00000080947	CROCCP3	pseudogene
Island.277	1	16824242	16824403	UAtIEI_hg19zY7AFC_eSB_j69Yjv0k7cA	161	3	ENSG00000080947	CROCCP3	pseudogene
Island.278	1	16858852	16858871	UAtIEI_hg19aEE4f51Om5zJu_IRoG9wFQ	19	2	.	.	.
Island.279	1	16947385	16947530	UAtIEI_hg19enyAGfyW56n7BCiEh9lvQw	145	8	ENSG00000215908	CROCCP2	lincRNA
Island.280	1	16949033	16949075	UAtIEI_hg194FDA6LBhw2gEZEhsd424jA	42	2	ENSG00000215908	CROCCP2	lincRNA
Island.281	1	16949293	16949377	UAtIEI_hg19ySzgeekdURYu0BXfnn9PSA	84	4	ENSG00000215908	CROCCP2	lincRNA
Island.282	1	16951218	16951354	UAtIEI_hg19RoO77C6V5zUBBuqzZiN1Ng	136	7	ENSG00000215908	CROCCP2	lincRNA
Island.283	1	16951842	16951986	UAtIEI_hg19dDapKuFtARqhOZgZHkTB5Q	144	10	ENSG00000215908	CROCCP2	lincRNA
Island.284	1	16961973	16962016	UAtIEI_hg19GIDdf6dheKsV2WK_TWyTUg	43	3	ENSG00000215908	CROCCP2	lincRNA
Island.285	1	16963142	16963145	UAtIEI_hg19Ilu9UGYKbdrg8dVWIKU8jA	3	2	ENSG00000215908	CROCCP2	lincRNA
Island.286	1	16968600	16968641	UAtIEI_hg19vG3jreKKv0sZMCRo4JLoJw	41	3	ENSG00000215908	CROCCP2	lincRNA
Island.287	1	17220675	17220717	UAtIEI_hg19-9s5fS1s2a5T70P0M69fdw	42	2	.	.	.
Island.288	1	17235777	17235782	UAtIEI_hg19_N4PGRU4bEvcGRqIF7ytRQ	5	2	ENSG00000058453	CROCC	protein_coding
Island.289	1	17278550	17278621	UAtIEI_hg19PmEh_t33ZMjrAEzJVjVmzQ	71	5	ENSG00000058453	CROCC	protein_coding
Island.290	1	17290725	17290727	UAtIEI_hg19DCVmuxNa8pxjDB6lOABVbw	2	2	ENSG00000058453	CROCC	protein_coding
Island.291	1	17329801	17330052	UAtIEI_hg19hdZkKUrjLVjjRCVrp30VlQ	251	5	ENSG00000226526	RP1-37C10.3	antisense
Island.292	1	17330286	17330412	UAtIEI_hg19DxR_Lp9conkyPolET9fSNg	126	4	ENSG00000226526	RP1-37C10.3	antisense
Island.293	1	17615756	17615773	UAtIEI_hg19wuy_eC_mAeQb1XtlEvxnAA	17	2	.	.	.
Island.294	1	17741219	17741385	UAtIEI_hg19Dub5Gt3L-FzBwiE3pxFlhQ	166	2	ENSG00000179051	RCC2	protein_coding
Island.295	1	17757226	17757232	UAtIEI_hg19VhEcmRZDc0TE1h7BHEs5Yg	6	2	ENSG00000179051	RCC2	protein_coding
Island.296	1	19529802	19529912	UAtIEI_hg19qRfU--XBptcNPqKTRiAxZw	110	3	ENSG00000127481	UBR4	protein_coding
Island.297	1	19541395	19541737	UAtIEI_hg19s0t5vIVk8_LiRZj0UG5clQ	342	5	ENSG00000230424	RP1-43E13.2	antisense
Island.298	1	19542249	19542415	UAtIEI_hg193FgcDhcmd1zmzv3lAGn-SQ	166	7	ENSG00000230424	RP1-43E13.2	antisense
Island.299	1	19542630	19542679	UAtIEI_hg19GnNxvc03a1Jq2yKr8dgE6A	49	2	ENSG00000230424	RP1-43E13.2	antisense
Island.300	1	19543246	19543465	UAtIEI_hg19Kat0QNw6Kvf1LYsjlbepzQ	219	6	ENSG00000230424	RP1-43E13.2	antisense
Island.301	1	19543784	19544009	UAtIEI_hg19gLCyNbRJGMoVdMydkF7zcQ	225	7	ENSG00000230424	RP1-43E13.2	antisense
Island.302	1	19590075	19590145	UAtIEI_hg19q8YFemm1l2oEwpNm8qI66g	70	3	.	.	.
Island.303	1	19590652	19590795	UAtIEI_hg19Eu2G-VIoSz6UY29_Vi3ktw	143	2	.	.	.
Island.304	1	19606803	19606805	UAtIEI_hg191ZNMea0UstakIr_W9_ldjQ	2	2	.	.	.
Island.305	1	19616449	19616512	UAtIEI_hg19PSL-XusIQf1pjwnQqHRANQ	63	2	.	.	.
Island.306	1	19618138	19618298	UAtIEI_hg19iAkuzhQldiFV2y-S39Hm_g	160	6	.	.	.
Island.307	1	19619072	19619143	UAtIEI_hg19_FnYFn0ZoSTlOioAmGFv7Q	71	3	.	.	.
Island.308	1	19619463	19619495	UAtIEI_hg19IByzIibhVEbtdnrAReiFyw	32	2	.	.	.
Island.309	1	19620102	19620165	UAtIEI_hg19u2_OMaN7roezgCgbjiQyjw	63	5	.	.	.
Island.310	1	19620460	19620729	UAtIEI_hg19S9l7WoD_63O2eGGsVTeVZg	269	5	.	.	.
Island.311	1	19622862	19622908	UAtIEI_hg19tA89tD-lfPFNeFgibL9NyQ	46	4	.	.	.
Island.312	1	19623832	19623843	UAtIEI_hg19BQWAG9mMVyBv1EWakAFPqA	11	3	.	.	.
Island.313	1	19625077	19625215	UAtIEI_hg19z7GBa1s6P06e_FRy5MIAaw	138	8	.	.	.
Island.314	1	19625672	19625830	UAtIEI_hg19EWeuXwXVNCF8KcpDRuXBQQ	158	5	.	.	.
Island.315	1	19626241	19626286	UAtIEI_hg19u7GzYM5HM1aJ0GlNlOcBPw	45	2	.	.	.
Island.316	1	19627670	19627814	UAtIEI_hg19ZF1ENu6B4acO4wKV2MSzpg	144	2	.	.	.
Island.317	1	19628413	19628424	UAtIEI_hg19XUBs0II2194wdwfuU9tp4w	11	3	.	.	.
Island.318	1	19632059	19632098	UAtIEI_hg19UJ8oO-gIfpcaC8jiOkqjXQ	39	2	ENSG00000053371	AKR7A2	protein_coding
Island.319	1	19656599	19656607	UAtIEI_hg19FTs1GX0WmUckJdQlqALQiA	8	2	.	.	.
Island.320	1	19657549	19657575	UAtIEI_hg197OQU5kIq0Beda8qlSfmfVQ	26	2	.	.	.
Island.321	1	19660354	19660380	UAtIEI_hg191_1DG8fMywP_d6ecHy8kQw	26	2	.	.	.
Island.322	1	19663804	19663873	UAtIEI_hg19WF_1DGOK-qMW8PMHTO0dmQ	69	2	.	.	.
Island.323	1	19925478	19925507	UAtIEI_hg19YrXac4_98tg5h22zEGipdQ	29	2	ENSG00000173436	MINOS1	protein_coding
Island.324	1	19927910	19927997	UAtIEI_hg19kGIrF-zfdB-xe3qYJrSBLw	87	3	ENSG00000173436	MINOS1	protein_coding
Island.325	1	19932256	19932283	UAtIEI_hg19zk6pPRo7wsbdTqlD2nuJXQ	27	2	ENSG00000173436	MINOS1	protein_coding
Island.326	1	19954652	19954738	UAtIEI_hg19apa9wONUI0OdP9SNztgAbw	86	4	ENSG00000173436	MINOS1	protein_coding
Island.327	1	20086970	20086987	UAtIEI_hg19UU6svF9Oi4r2U-vfmezpcw	17	4	ENSG00000162542	TMCO4	protein_coding
Island.328	1	20954832	20954898	UAtIEI_hg19kgUTAtai18Ua7tXfhlY2Nw	66	2	.	.	.
Island.329	1	20962938	20962952	UAtIEI_hg19zHHphdibFLt2r6Cx09ynrA	14	2	ENSG00000158828	PINK1	protein_coding
Island.330	1	20972522	20973077	UAtIEI_hg19V7Z1LV_GKqNDTeC6m56sCg	555	8	ENSG00000117242	PINK1-AS	processed_transcript
Island.331	1	20973496	20974501	UAtIEI_hg19seSqA08bDQ22pma-ia1t8Q	1005	12	ENSG00000117242	PINK1-AS	processed_transcript
Island.332	1	20975991	20976251	UAtIEI_hg191Y3tzljn6Mkeku5NjNSqxA	260	10	ENSG00000117242	PINK1-AS	processed_transcript
Island.333	1	21034885	21034891	UAtIEI_hg19ivrHS4-Mg1umlUx9PxIU2w	6	3	ENSG00000117245	KIF17	protein_coding
Island.334	1	21081803	21082062	UAtIEI_hg19wlVlLNGIah8MeoDh3e_XMA	259	6	ENSG00000127483	HP1BP3	protein_coding
Island.335	1	21083250	21083476	UAtIEI_hg197OlxqzSlK-viYiQdDvQoHA	226	7	ENSG00000127483	HP1BP3	protein_coding
Island.336	1	21086560	21086608	UAtIEI_hg19BzlgU5LrGW2eG7ch9G7s-g	48	2	ENSG00000127483	HP1BP3	protein_coding
Island.337	1	21087635	21087728	UAtIEI_hg19GdimqyufNsH7VKZ57Xep8w	93	2	ENSG00000127483	HP1BP3	protein_coding
Island.338	1	21095805	21095878	UAtIEI_hg19D5hibXZ6bYkz_r-46q2EPg	73	3	ENSG00000127483	HP1BP3	protein_coding
Island.339	1	21109899	21109949	UAtIEI_hg19k6V9M1wjwStzwiHp6eovcw	50	3	ENSG00000127483	HP1BP3	protein_coding
Island.340	1	21110559	21110579	UAtIEI_hg19B2tU448bDGvenVaJDvPijg	20	3	ENSG00000127483	HP1BP3	protein_coding
Island.341	1	21111093	21111144	UAtIEI_hg19EV8UYvCCLCecaWDcwscFOA	51	2	ENSG00000127483	HP1BP3	protein_coding
Island.342	1	21111491	21111654	UAtIEI_hg19uwT9tBy4TTMUMw2Sr-hMLw	163	3	ENSG00000127483	HP1BP3	protein_coding
Island.343	1	21135064	21135111	UAtIEI_hg19YByYKwDG2TwOCC7TK8xeZQ	47	2	ENSG00000075151	EIF4G3	protein_coding
Island.344	1	21174691	21174693	UAtIEI_hg19VMnc4gC6lM1WwOYa_T6u5w	2	2	ENSG00000075151	EIF4G3	protein_coding
Island.345	1	21185232	21185268	UAtIEI_hg19dTlvzo6HqDEDkTH_UBIOsg	36	4	ENSG00000075151	EIF4G3	protein_coding
Island.346	1	21186230	21186359	UAtIEI_hg19TbB2mpNL5NXGzOPvAq1PtA	129	6	ENSG00000075151	EIF4G3	protein_coding
Island.347	1	21199278	21199368	UAtIEI_hg19eopxPWCBD-_Xzyv0zpYNNQ	90	2	ENSG00000075151	EIF4G3	protein_coding
Island.348	1	21241718	21241773	UAtIEI_hg19uCRZnZ3qMwcyPqUW_FnAGw	55	5	ENSG00000075151	EIF4G3	protein_coding
Island.349	1	21265366	21265434	UAtIEI_hg1964Ji4IHyCM1738vOhlfl6w	68	2	ENSG00000075151	EIF4G3	protein_coding
Island.350	1	21272069	21272158	UAtIEI_hg19U1pMKzZj_lPQlGfepHXOww	89	2	ENSG00000075151	EIF4G3	protein_coding
Island.351	1	21273817	21273831	UAtIEI_hg19AM3bpibz7nvZkV-iCAVh_Q	14	2	ENSG00000075151	EIF4G3	protein_coding
Island.352	1	21333768	21333828	UAtIEI_hg19kDIrWvhsUK6RsWmIJxInVg	60	6	ENSG00000075151	EIF4G3	protein_coding
Island.353	1	21335904	21335940	UAtIEI_hg19O1O6SIweM58vR9wuoH3p7A	36	2	ENSG00000075151	EIF4G3	protein_coding
Island.354	1	21341251	21341403	UAtIEI_hg19bsvtlZ-IPwTha8iDHdhFtw	152	3	ENSG00000075151	EIF4G3	protein_coding
Island.355	1	21356011	21356097	UAtIEI_hg19tbCs3OO6kv5lxrQ7Kp41Pg	86	3	ENSG00000075151	EIF4G3	protein_coding
Island.356	1	21391938	21392002	UAtIEI_hg19BiFFGIq_1lm2YoxPXRuLZQ	64	3	ENSG00000075151	EIF4G3	protein_coding
Island.357	1	21393762	21393885	UAtIEI_hg19vLU6flv0IpsevXIub6IykA	123	3	ENSG00000075151	EIF4G3	protein_coding
Island.358	1	21394621	21394824	UAtIEI_hg19AG5rEgRkQUQaCS6mbzd7kQ	203	3	ENSG00000075151	EIF4G3	protein_coding
Island.359	1	21397714	21397797	UAtIEI_hg19TTumvZ9h-TEQGTrQ0w-T5Q	83	3	ENSG00000075151	EIF4G3	protein_coding
Island.360	1	21399020	21399035	UAtIEI_hg19CNP0DJQHd4_YQz7ZEIfLIw	15	3	ENSG00000075151	EIF4G3	protein_coding
Island.361	1	21412765	21412857	UAtIEI_hg19my0UetUA2hlBaeR8zzac8A	92	2	ENSG00000075151	EIF4G3	protein_coding
Island.362	1	21414684	21414830	UAtIEI_hg192OgUY1dLq4xL3Q6o76n2fQ	146	6	ENSG00000075151	EIF4G3	protein_coding
Island.363	1	21431875	21431884	UAtIEI_hg19ma9gn7-wObpkLSwen0uJyA	9	2	ENSG00000075151	EIF4G3	protein_coding
Island.364	1	21433832	21433842	UAtIEI_hg19NA6p07xQHK9LRf4TNpKR5A	10	2	ENSG00000075151	EIF4G3	protein_coding
Island.365	1	21435517	21435545	UAtIEI_hg19CJYrTyoiQcvdxnimi4mGMA	28	2	ENSG00000075151	EIF4G3	protein_coding
Island.366	1	21440273	21440338	UAtIEI_hg19mQYSq140Cf0pYJInSF3VFw	65	2	ENSG00000075151	EIF4G3	protein_coding
Island.367	1	21442324	21442490	UAtIEI_hg19diC1hDn8PKMGVlWWiWfvuA	166	6	ENSG00000075151	EIF4G3	protein_coding
Island.368	1	21443168	21443183	UAtIEI_hg19PHC4SjSKmjRz1zcey-bWZQ	15	2	ENSG00000075151	EIF4G3	protein_coding
Island.369	1	21447500	21447669	UAtIEI_hg19i4Q_ZCBnG6WIxBMu5gsKYA	169	3	ENSG00000075151	EIF4G3	protein_coding
Island.370	1	21453557	21453756	UAtIEI_hg19SxFpjWCdgosInefASF4M1A	199	4	ENSG00000075151	EIF4G3	protein_coding
Island.371	1	21455593	21455696	UAtIEI_hg19zeWVIJCWWyktOS_2-phFrA	103	4	ENSG00000075151	EIF4G3	protein_coding
Island.372	1	21456861	21456968	UAtIEI_hg19AVGhNHPbqPT83voBUiMpyg	107	4	ENSG00000075151	EIF4G3	protein_coding
Island.373	1	21457566	21457621	UAtIEI_hg1975ahxi03p06Wl3co9ALczQ	55	2	ENSG00000075151	EIF4G3	protein_coding
Island.374	1	21458268	21458461	UAtIEI_hg19dlCDA4pBjSnC5mRMqBofxw	193	4	ENSG00000075151	EIF4G3	protein_coding
Island.375	1	21459015	21459372	UAtIEI_hg196nCRW4L74oSDG-7SaFL9gg	357	6	ENSG00000075151	EIF4G3	protein_coding
Island.376	1	21463718	21463900	UAtIEI_hg19EBqd3xBDJpwuoELfde53kw	182	5	ENSG00000075151	EIF4G3	protein_coding
Island.377	1	21464128	21464189	UAtIEI_hg193dJKi1d7EUYCflgYMWx9QA	61	3	ENSG00000075151	EIF4G3	protein_coding
Island.378	1	21465203	21465257	UAtIEI_hg190khXPGPXNJN3_BRXwhF0tg	54	4	ENSG00000075151	EIF4G3	protein_coding
Island.379	1	21466930	21467075	UAtIEI_hg19O5Avta3ongAPYZkq5AZwPA	145	3	ENSG00000075151	EIF4G3	protein_coding
Island.380	1	21468158	21468378	UAtIEI_hg19nPlP9mxpL9Rjm-jiYPgjTg	220	3	ENSG00000075151	EIF4G3	protein_coding
Island.381	1	21470219	21470249	UAtIEI_hg199jNLwXGtXdMgFCASLfACUg	30	3	ENSG00000075151	EIF4G3	protein_coding
Island.382	1	21470816	21470879	UAtIEI_hg19veoaySYVlU3LQUIcF93vaQ	63	2	ENSG00000075151	EIF4G3	protein_coding
Island.383	1	21473632	21473672	UAtIEI_hg19sBqHjQ49yMV9O2hfRjXlgQ	40	3	ENSG00000075151	EIF4G3	protein_coding
Island.384	1	21474782	21474806	UAtIEI_hg19G3ypwnJtwqD36FcyWeNFUA	24	2	ENSG00000075151	EIF4G3	protein_coding
Island.385	1	21475518	21475537	UAtIEI_hg19ZKST25LnpA8xUoNEYPhJwA	19	4	ENSG00000075151	EIF4G3	protein_coding
Island.386	1	21477281	21477304	UAtIEI_hg19l8_bsm_KKKSUHBKlDzXmLA	23	3	ENSG00000075151	EIF4G3	protein_coding
Island.387	1	21482453	21482508	UAtIEI_hg19f_mwMai_p5HvhA7xGwfwvg	55	5	ENSG00000075151	EIF4G3	protein_coding
Island.388	1	21483924	21484080	UAtIEI_hg19VfD2lzkubLJSyDU0pU_eEg	156	3	ENSG00000075151	EIF4G3	protein_coding
Island.389	1	21488338	21488349	UAtIEI_hg19kDUJbSxYgufcAV-M6v3fbg	11	2	ENSG00000075151	EIF4G3	protein_coding
Island.390	1	21488940	21489178	UAtIEI_hg19iJXt0AxE2C0xnGptG1fdnw	238	3	ENSG00000075151	EIF4G3	protein_coding
Island.391	1	21490428	21490434	UAtIEI_hg19SN0JX99ulFX25xwNJs7mBA	6	2	ENSG00000075151	EIF4G3	protein_coding
Island.392	1	21493119	21493157	UAtIEI_hg19IWvZ6Pv6L1NDk3mkXZYJLg	38	2	ENSG00000075151	EIF4G3	protein_coding
Island.393	1	21493366	21493439	UAtIEI_hg19Y6Q7jxd6H2ghmyKGeY2UhA	73	4	ENSG00000075151	EIF4G3	protein_coding
Island.394	1	21494716	21495118	UAtIEI_hg194b8fMFaCfbSEg0frWpECrg	402	5	ENSG00000075151	EIF4G3	protein_coding
Island.395	1	21495856	21495878	UAtIEI_hg19-j2uDhayYl1LW4Z4s-sM4Q	22	2	ENSG00000075151	EIF4G3	protein_coding
Island.396	1	21499138	21499225	UAtIEI_hg19hwrSGBzEkVkUkNrPYk74_A	87	6	ENSG00000075151	EIF4G3	protein_coding
Island.397	1	21500068	21500134	UAtIEI_hg19waUsFXwsRaeTEdFz6FBHDQ	66	2	ENSG00000075151	EIF4G3	protein_coding
Island.398	1	21508609	21508636	UAtIEI_hg19dnQU_PfRBFlmo3KywjBUHw	27	2	.	.	.
Island.399	1	21547132	21547250	UAtIEI_hg19HsOp-fyHLG18r9hQXgDbSQ	118	2	ENSG00000117298	ECE1	protein_coding
Island.400	1	21549534	21549536	UAtIEI_hg19FXhPCO_AMqjicIyCyIYGnw	2	2	ENSG00000117298	ECE1	protein_coding
Island.401	1	21810674	21810693	UAtIEI_hg19FoMidC7RY3Ax2_o6QbBN1A	19	2	ENSG00000142794	NBPF3	protein_coding
Island.402	1	21854276	21854311	UAtIEI_hg19u95P476mnr5odJa242KlyA	35	2	ENSG00000162551	ALPL	protein_coding
Island.403	1	22011922	22012009	UAtIEI_hg197OMxwWQjxyt_gdGSoJVzzQ	87	2	ENSG00000090686	USP48	protein_coding
Island.404	1	22012358	22012425	UAtIEI_hg19jkxuYZDN4OJPanZqhBY-Iw	67	2	ENSG00000090686	USP48	protein_coding
Island.405	1	22045187	22045215	UAtIEI_hg19c8VI2oXVj-C8rR0NTG3c_Q	28	2	ENSG00000090686	USP48	protein_coding
Island.406	1	22097095	22097153	UAtIEI_hg19gGkjOaBCdpukD3h1Vt33cg	58	5	ENSG00000090686	USP48	protein_coding
Island.407	1	22101684	22101686	UAtIEI_hg19ABh5AIFrfpzTf7X3H34xXA	2	2	ENSG00000090686	USP48	protein_coding
Island.408	1	22352885	22353002	UAtIEI_hg19ezY24R7Id7QJEktBYiyWBQ	117	3	ENSG00000218510	LINC00339	lincRNA
Island.409	1	22354686	22354706	UAtIEI_hg191qgrLZR4J-zxZaLfN7MTgA	20	2	ENSG00000218510	LINC00339	lincRNA
Island.410	1	22355247	22355275	UAtIEI_hg19v4pGM57sE6LIficVNCPI1w	28	3	ENSG00000218510	LINC00339	lincRNA
Island.411	1	22355500	22355518	UAtIEI_hg19AigP_FJ6fPOQekxBXgDd-w	18	2	ENSG00000218510	LINC00339	lincRNA
Island.412	1	22356223	22356321	UAtIEI_hg19w6Q1hWisyH4hly3fKS3bcw	98	3	ENSG00000218510	LINC00339	lincRNA
Island.413	1	22386656	22386720	UAtIEI_hg19UYMIte-1QDZX8tquUWrR_A	64	4	ENSG00000070831	CDC42	protein_coding
Island.414	1	22388462	22388558	UAtIEI_hg19epamCvhUIL9DrCuKmAvA3Q	96	4	ENSG00000070831	CDC42	protein_coding
Island.415	1	22402711	22402831	UAtIEI_hg19wDqtSsTq_eXBjmC_nBSWrg	120	4	ENSG00000070831	CDC42	protein_coding
Island.416	1	22521940	22521969	UAtIEI_hg19BPxAfySAVgJhxivkVVxOgw	29	2	.	.	.
Island.417	1	22541187	22541189	UAtIEI_hg19DuPAuj_G8Subm7I6dYkyKA	2	2	.	.	.
Island.418	1	23446708	23446711	UAtIEI_hg19wm0yp4xoy4F_4HqzvY3bIA	3	2	ENSG00000169641	LUZP1	protein_coding
Island.419	1	23447049	23447104	UAtIEI_hg19wTqi0vDu6pxAaiRDFtVizw	55	2	ENSG00000169641	LUZP1	protein_coding
Island.420	1	23454154	23454181	UAtIEI_hg19VXb5wfckklkIORiUdQW5sQ	27	2	ENSG00000169641	LUZP1	protein_coding
Island.421	1	23466222	23466334	UAtIEI_hg19GTfblJV1RQxeNttuuSiexQ	112	4	ENSG00000169641	LUZP1	protein_coding
Island.422	1	23473838	23473851	UAtIEI_hg19FFMm4jShS9v4qzk3CtpKiw	13	2	ENSG00000169641	LUZP1	protein_coding
Island.423	1	23619898	23620013	UAtIEI_hg19ANz_uU5tcLSvUMjFS71WoA	115	3	.	.	.
Island.424	1	23624068	23624115	UAtIEI_hg198mQzvNO3RXPT1P7yRJsGbQ	47	6	.	.	.
Island.425	1	23624435	23624518	UAtIEI_hg19rikWRtn3r_qSRZrpYc2EcQ	83	3	.	.	.
Island.426	1	23624978	23625052	UAtIEI_hg19_BK2E7_IuZPSeSg0ETW1nA	74	2	.	.	.
Island.427	1	23625468	23625470	UAtIEI_hg19x_RWyp5CFrluRdFZbEnOGw	2	2	.	.	.
Island.428	1	23626400	23626477	UAtIEI_hg19KN7DIuerlzFU_1jERP0gtg	77	2	.	.	.
Island.429	1	23627418	23627457	UAtIEI_hg19VLjbRvd5lCT8HYGeTC1fEg	39	2	.	.	.
Island.430	1	23628877	23628959	UAtIEI_hg19eJXzBfiKzdqpTYgAoOkjQQ	82	2	.	.	.
Island.431	1	23652455	23652508	UAtIEI_hg19FbQbeN4jmEnAHMSdLafjtQ	53	2	ENSG00000125944	HNRNPR	protein_coding
Island.432	1	23655065	23655157	UAtIEI_hg19WgFx-IFQv_igUvdOPaKT6Q	92	4	ENSG00000125944	HNRNPR	protein_coding
Island.433	1	23656288	23656300	UAtIEI_hg192ZoLRZ1BuFTgI7T0m6YIvg	12	5	ENSG00000125944	HNRNPR	protein_coding
Island.434	1	23660436	23660595	UAtIEI_hg19PZ_fLezNThKa7hBc9w3sIg	159	4	ENSG00000125944	HNRNPR	protein_coding
Island.435	1	23664072	23664146	UAtIEI_hg194G4opSblHquvLm26EfC0XA	74	2	ENSG00000125944	HNRNPR	protein_coding
Island.436	1	23785404	23785413	UAtIEI_hg19c4oQ4Ow1lNTP-GrlD-Qmhg	9	2	ENSG00000088280	ASAP3	protein_coding
Island.437	1	23836954	23837080	UAtIEI_hg19sjisqXRQ91et8Rj9NG00Gg	126	2	ENSG00000007968	E2F2	protein_coding
Island.438	1	23839442	23839445	UAtIEI_hg19zgXWFMHR-_NfJa34t42dlw	3	2	ENSG00000007968	E2F2	protein_coding
Island.439	1	23840443	23840500	UAtIEI_hg19yM1tEp3AIlFrba9DbcjqFA	57	2	ENSG00000007968	E2F2	protein_coding
Island.440	1	23842392	23842412	UAtIEI_hg19EjLJnF59XtPJN4w5taiu9w	20	2	ENSG00000007968	E2F2	protein_coding
Island.441	1	23874982	23874988	UAtIEI_hg19XmF270rX43Dej4sIP9skJw	6	2	.	.	.
Island.442	1	23879465	23879495	UAtIEI_hg19o41Gawu9kHSJhYUMs03O0A	30	3	.	.	.
Island.443	1	24064355	24064371	UAtIEI_hg19jIwtp4RkQabT7KJLKxofHg	16	2	.	.	.
Island.444	1	24066514	24066575	UAtIEI_hg19CfYXWxj6UqTB6_AzkQqAZw	61	3	.	.	.
Island.445	1	24083839	24083841	UAtIEI_hg19Ym3JeAcEW3P1JxYVyYQ04A	2	2	ENSG00000011007	TCEB3	protein_coding
Island.446	1	24090993	24091020	UAtIEI_hg19dMkBphChkuPC32ldzoGn5g	27	2	ENSG00000236810	RP5-886K2.3	antisense
Island.447	1	24096396	24096404	UAtIEI_hg19ZX98aq7vmT9I674bwXWyqg	8	2	ENSG00000236810	RP5-886K2.3	antisense
Island.448	1	24108722	24108859	UAtIEI_hg19k7nOqmVbW2rqtNtXHyPyWg	137	4	ENSG00000057757	PITHD1	protein_coding
Island.449	1	24109122	24109161	UAtIEI_hg19oxQ9g37u5-DQAbhTuQDJDw	39	3	ENSG00000057757	PITHD1	protein_coding
Island.450	1	24109566	24109694	UAtIEI_hg19WzdvgdLmEyeZX3AsvGSB1A	128	2	ENSG00000057757	PITHD1	protein_coding
Island.451	1	24149399	24149444	UAtIEI_hg19XeaPEehGHMlFqdGd8WEg2A	45	2	ENSG00000117305	HMGCL	protein_coding
Island.452	1	24190714	24190741	UAtIEI_hg19zt2VrS6Wt8-7Z3gWzpUgXw	27	2	ENSG00000179163	FUCA1	protein_coding
Island.453	1	24284293	24284304	UAtIEI_hg197wEUZztWhnv7NHV0sDzA8w	11	2	ENSG00000188822	CNR2	protein_coding
Island.454	1	24442378	24442409	UAtIEI_hg19pNvnpo1LxdglE02ruaqQIA	31	2	.	.	.
Island.455	1	24481285	24481312	UAtIEI_hg19kj7umhdcGi6zMvYW4X7Thg	27	2	ENSG00000185436	IL28RA	protein_coding
Island.456	1	24499410	24499458	UAtIEI_hg19IosCTMnmIzkqCM0-8mG5mg	48	2	ENSG00000185436	IL28RA	protein_coding
Island.457	1	24500678	24500696	UAtIEI_hg19K0VWbK8I4tZi61uc3bMZpA	18	2	ENSG00000185436	IL28RA	protein_coding
Island.458	1	24625184	24625324	UAtIEI_hg19XqTo_PBZxK-p9pLDDy6pcQ	140	2	ENSG00000232298	RP11-10N16.3	antisense
Island.459	1	24754608	24754682	UAtIEI_hg19bUgi5bfARGXxA9LSsTGbcw	74	2	ENSG00000001461	NIPAL3	protein_coding
Island.460	1	24760446	24760490	UAtIEI_hg19LsgWLkY8UCGO9rzKx00IKw	44	4	ENSG00000001461	NIPAL3	protein_coding
Island.461	1	24761903	24762018	UAtIEI_hg19l8_ZtEOHjqgotE0jggSaxg	115	5	ENSG00000001461	NIPAL3	protein_coding
Island.462	1	24800721	24800795	UAtIEI_hg19IO_nMFazP6gK7butF44FHQ	74	2	.	.	.
Island.463	1	24864132	24864279	UAtIEI_hg19qynqQdpQu8bE9ymf2WTfZw	147	12	.	.	.
Island.464	1	24864915	24865110	UAtIEI_hg19Jw3ftYX7ZSLbt9cd1QC7Ew	195	8	.	.	.
Island.465	1	24984800	24984802	UAtIEI_hg19fgO298qx4c4WVBNFtfWbUg	2	2	ENSG00000133226	SRRM1	protein_coding
Island.466	1	24985563	24985676	UAtIEI_hg19tiNANIDXr9vY7ItTVHPaPA	113	5	ENSG00000133226	SRRM1	protein_coding
Island.467	1	24990247	24990323	UAtIEI_hg19mX2ajD1r1D4tabkfCtDtSQ	76	4	ENSG00000133226	SRRM1	protein_coding
Island.468	1	24990586	24990616	UAtIEI_hg19lulIHT7BHKBZbybnG2r0Iw	30	2	ENSG00000133226	SRRM1	protein_coding
Island.469	1	24991798	24991816	UAtIEI_hg190QmUER_VVeYO_Z3S0dVo9w	18	3	ENSG00000133226	SRRM1	protein_coding
Island.470	1	24992042	24992057	UAtIEI_hg19sEzTakW_THZdm8PPt6-gZg	15	2	ENSG00000133226	SRRM1	protein_coding
Island.471	1	25362473	25362476	UAtIEI_hg19sAAZs-8hVa5rMknauHFyhQ	3	2	.	.	.
Island.472	1	25546410	25546461	UAtIEI_hg19F9WbINdEVl70-i7Xn-fqQg	51	4	.	.	.
Island.473	1	25560352	25560458	UAtIEI_hg19RXLToz55ksC3bzZgfKHLtQ	106	2	.	.	.
Island.474	1	25578029	25578053	UAtIEI_hg19UFGABcvjTscBCaViI57GSQ	24	2	ENSG00000117616	C1orf63	protein_coding
Island.475	1	25676896	25677059	UAtIEI_hg19Uo1RYrxy9YtV8BDbKaVHcA	163	4	ENSG00000183726	TMEM50A	protein_coding
Island.476	1	25919634	25919648	UAtIEI_hg19xR8agHVtPJOqx-b1ui9j7Q	14	3	.	.	.
Island.477	1	26127888	26128133	UAtIEI_hg19Y_2Z3BOkCrONa7ypSn5Tsw	245	8	ENSG00000162430	SEPN1	protein_coding
Island.478	1	26128700	26128717	UAtIEI_hg19lphHjFviMNKa_b0DMYtkKw	17	2	ENSG00000162430	SEPN1	protein_coding
Island.479	1	26130219	26130404	UAtIEI_hg195f8jt5sf1r4KCg1o0_6Fiw	185	3	ENSG00000162430	SEPN1	protein_coding
Island.480	1	26159721	26159735	UAtIEI_hg19db4vfyg9kzK5W9CPBHYD6w	14	3	ENSG00000127423	AUNIP	protein_coding
Island.481	1	26179965	26180006	UAtIEI_hg19eDLuh3uLtMyMiRydSNqTmg	41	3	ENSG00000127423	AUNIP	protein_coding
Island.482	1	26320767	26320848	UAtIEI_hg19ETalBEiGeV2Vl6VxoeEynQ	81	2	ENSG00000158006	PAFAH2	protein_coding
Island.483	1	26498792	26498895	UAtIEI_hg19T6afGcXAiELOcwnsa9zByg	103	3	.	.	.
Island.484	1	26499698	26499807	UAtIEI_hg19cVN3OPLvFbekEWIJQ25vXw	109	4	.	.	.
Island.485	1	26500014	26500110	UAtIEI_hg19R7OPtJo2lG42gJMwB3Awuw	96	3	.	.	.
Island.486	1	26573070	26573073	UAtIEI_hg19wQyNe_UHoQ9WNEJNAEyAsw	3	2	ENSG00000130695	CEP85	protein_coding
Island.487	1	26757498	26757528	UAtIEI_hg19WhWguB_C-PJmkoddjyx3zg	30	2	.	.	.
Island.488	1	26774224	26774238	UAtIEI_hg19u13ENgU-crzIqGvapm7qMQ	14	2	ENSG00000117682	DHDDS	protein_coding
Island.489	1	26774865	26774923	UAtIEI_hg19ALQ_ZzrbfdQ3PhxfsfBzAw	58	4	ENSG00000117682	DHDDS	protein_coding
Island.490	1	26875026	26875080	UAtIEI_hg19l4cA7rVM_2T7x95R4ALeLA	54	2	ENSG00000117676	RPS6KA1	protein_coding
Island.491	1	26895483	26895495	UAtIEI_hg19AN5ExbkFocUJNpL9w5V0fw	12	2	ENSG00000117676	RPS6KA1	protein_coding
Island.492	1	27031079	27031305	UAtIEI_hg19Re_1LA3r_YE41X8bvBjsuQ	226	4	ENSG00000117713	ARID1A	protein_coding
Island.493	1	27031668	27031803	UAtIEI_hg19hzjg8orFvt7KaJUdxA86zQ	135	2	ENSG00000117713	ARID1A	protein_coding
Island.494	1	27037699	27037704	UAtIEI_hg19wNghYOB8rGjih5PSBb8BWQ	5	2	ENSG00000117713	ARID1A	protein_coding
Island.495	1	27061882	27061913	UAtIEI_hg19ECjotOljFD1AYVro94HtRQ	31	2	ENSG00000117713	ARID1A	protein_coding
Island.496	1	27082860	27083002	UAtIEI_hg19gpTrh-b8gEVxrtooN8MwLg	142	7	ENSG00000117713	ARID1A	protein_coding
Island.497	1	27085832	27085835	UAtIEI_hg19qBIytfGrWF7BYIiXdD_gCQ	3	2	ENSG00000117713	ARID1A	protein_coding
Island.498	1	27121986	27122098	UAtIEI_hg19G66uv6jRJ_XbIC6E4Y69Nw	112	3	ENSG00000060642	PIGV	protein_coding
Island.499	1	27122449	27122531	UAtIEI_hg19r27bD4pYCeRjkkbtFqz95g	82	4	ENSG00000060642	PIGV	protein_coding
Island.500	1	27202788	27202982	UAtIEI_hg19Jnv-bFmPDmA3VPHp1erkWw	194	6	ENSG00000226698	RP1-50O24.6	antisense
Island.501	1	27204281	27204516	UAtIEI_hg19svTHB5XOffw6KPmSbXOJbA	235	9	ENSG00000226698	RP1-50O24.6	antisense
Island.502	1	27204864	27204955	UAtIEI_hg19yttXMd4MlbzgHE4Bt2hWVQ	91	11	.	.	.
Island.503	1	27205163	27205224	UAtIEI_hg19ZKgBadkTZQAkbEQeBs3lcg	61	2	.	.	.
Island.504	1	27206931	27207074	UAtIEI_hg19s2JPIbKowfm_pd212g0TrA	143	7	ENSG00000142751	GPN2	protein_coding
Island.505	1	27208543	27208792	UAtIEI_hg19scpDNC54qq3608f1QEEoNg	249	8	ENSG00000142751	GPN2	protein_coding
Island.506	1	27210032	27210275	UAtIEI_hg19eF-jQiQbYBlQkMiyW9oJPA	243	5	ENSG00000142751	GPN2	protein_coding
Island.507	1	27221843	27221981	UAtIEI_hg19OkKqgYKwHDKIfTizZc4qIQ	138	4	ENSG00000198746	GPATCH3	protein_coding
Island.508	1	27222393	27222400	UAtIEI_hg19Q_0c70c0Ws1gsATg0dfiew	7	2	ENSG00000198746	GPATCH3	protein_coding
Island.509	1	27222919	27222938	UAtIEI_hg19Wqtsf5JayfP4s2gmKMRp3w	19	2	ENSG00000198746	GPATCH3	protein_coding
Island.510	1	27251144	27251149	UAtIEI_hg19aDmYfF0EBdn7MlMWMGd3Eg	5	2	ENSG00000090273	NUDC	protein_coding
Island.511	1	27255066	27255151	UAtIEI_hg19JA1rtPVXQjPx0mj1ddjtEQ	85	2	ENSG00000090273	NUDC	protein_coding
Island.512	1	27256719	27256778	UAtIEI_hg19aFy21FDVCWQjGAGfjO3p7w	59	3	ENSG00000090273	NUDC	protein_coding
Island.513	1	27258342	27258439	UAtIEI_hg19pri6YcOz49sWq56raUg1nw	97	3	ENSG00000090273	NUDC	protein_coding
Island.514	1	27269748	27269840	UAtIEI_hg19GkaQmF0qRkXW9tWJJprd0g	92	6	ENSG00000090273	NUDC	protein_coding
Island.515	1	27270507	27271465	UAtIEI_hg19UPEIw2te51E5t7DnK0Wd1A	958	18	ENSG00000090273	NUDC	protein_coding
Island.516	1	27323645	27323709	UAtIEI_hg192UvPmZxyLBsqrn0MK0Ss-A	64	2	ENSG00000253368	TRNP1	protein_coding
Island.517	1	27570965	27570974	UAtIEI_hg197YNLOst8jNavMlPS3Xfy8g	9	2	ENSG00000142784	WDTC1	protein_coding
Island.518	1	27579563	27579580	UAtIEI_hg19G1XIHabt233VoNtvHOxpjA	17	2	ENSG00000142784	WDTC1	protein_coding
Island.519	1	27738900	27738927	UAtIEI_hg19YIMg5RWVS4uH3lyz2NDatA	27	2	ENSG00000158195	WASF2	protein_coding
Island.520	1	27785087	27785103	UAtIEI_hg19PuHzuFDUZZqBOlpzLlt7eg	16	4	ENSG00000241169	RP4-752I6.1	lincRNA
Island.521	1	27802213	27802303	UAtIEI_hg19kKJTon2_MTnw97QseiHvAQ	90	3	ENSG00000158195	WASF2	protein_coding
Island.522	1	28083978	28084080	UAtIEI_hg193goUsS8zhHeoQAUcNxoWmw	102	2	ENSG00000009780	FAM76A	protein_coding
Island.523	1	28107335	28107342	UAtIEI_hg19xsVWQKvYxe-lcrgXePFcXg	7	2	ENSG00000117758	STX12	protein_coding
Island.524	1	28127212	28127219	UAtIEI_hg19VPs55fEGwCy9K8x8p2BDlQ	7	2	ENSG00000117758	STX12	protein_coding
Island.525	1	28144705	28144771	UAtIEI_hg19qPwWG25zrq239Grs_UDMgA	66	2	ENSG00000117758	STX12	protein_coding
Island.526	1	28145572	28145673	UAtIEI_hg19kz8JmB14tPQMehMmBD6shg	101	4	ENSG00000117758	STX12	protein_coding
Island.527	1	28161341	28161409	UAtIEI_hg19Q-nOoXB95LHYJ6FiKQH3-w	68	2	ENSG00000117751	PPP1R8	protein_coding
Island.528	1	28170360	28170383	UAtIEI_hg19bENksEQXMG2BiGX2i0AwaQ	23	2	ENSG00000117751	PPP1R8	protein_coding
Island.529	1	28206734	28206770	UAtIEI_hg19meh2-bTtarwsYW0t7rOOSw	36	2	ENSG00000130775	THEMIS2	protein_coding
Island.530	1	28230430	28230465	UAtIEI_hg190X2v_K639SausXf4WQdt0Q	35	2	ENSG00000117748	RPA2	protein_coding
Island.531	1	28231295	28231312	UAtIEI_hg19i7t0eDy8ULaPAFfpxQaAEQ	17	2	ENSG00000117748	RPA2	protein_coding
Island.532	1	28232677	28232826	UAtIEI_hg19b3XMYetXtWA4wth_96GYQg	149	3	ENSG00000117748	RPA2	protein_coding
Island.533	1	28304271	28304302	UAtIEI_hg19LqVWtIqIDJj8T_wZnk6zgg	31	2	ENSG00000158161	EYA3	protein_coding
Island.534	1	28346349	28346417	UAtIEI_hg19DhoknMZt-iWZowQ79qAYEg	68	4	ENSG00000158161	EYA3	protein_coding
Island.535	1	28381275	28381315	UAtIEI_hg194sXs19B_IzL_dgHJcbtRDQ	40	3	ENSG00000158161	EYA3	protein_coding
Island.536	1	28552350	28552352	UAtIEI_hg19-RW9sNFzNmUqLvUdJe0Bvw	2	2	ENSG00000126698	DNAJC8	protein_coding
Island.537	1	28560278	28560280	UAtIEI_hg19imzAr_Eqmu0saQIYFPwHOA	2	2	.	.	.
Island.538	1	28656506	28656526	UAtIEI_hg197I6Qz8xl_fFCrMrmWuOsgQ	20	4	ENSG00000130772	MED18	protein_coding
Island.539	1	28658770	28658772	UAtIEI_hg19dqIF0cnr1W20kRLaTkGlkg	2	2	ENSG00000130772	MED18	protein_coding
Island.540	1	28661575	28661694	UAtIEI_hg1907vEqFWHcrbIS2_1aqkBuw	119	5	ENSG00000130772	MED18	protein_coding
Island.541	1	28662104	28662254	UAtIEI_hg19evnHBKGUsz2w-zDXjrVGLw	150	4	ENSG00000130772	MED18	protein_coding
Island.542	1	28714644	28714646	UAtIEI_hg19h0kPpB-7xCcWrftvr3H7PA	2	2	ENSG00000204138	PHACTR4	protein_coding
Island.543	1	28734478	28734560	UAtIEI_hg19UXKnhfDVtVoYpOYba7ujgQ	82	2	ENSG00000204138	PHACTR4	protein_coding
Island.544	1	28734934	28734949	UAtIEI_hg19RoRCNxH2-fYf9ojdi9S1xg	15	3	ENSG00000204138	PHACTR4	protein_coding
Island.545	1	28751689	28751890	UAtIEI_hg196thrxVFZW1Mr5ZQPSkxxOA	201	3	ENSG00000204138	PHACTR4	protein_coding
Island.546	1	28753850	28753917	UAtIEI_hg19KpdktdJhAQ1hq2faw1Ze1A	67	2	ENSG00000204138	PHACTR4	protein_coding
Island.547	1	28770058	28770084	UAtIEI_hg19Rvdg6WjVAqxZdCpVrqWY0g	26	2	ENSG00000204138	PHACTR4	protein_coding
Island.548	1	28777183	28777200	UAtIEI_hg19vkPKWRtFOyzu0P31NebUzA	17	2	ENSG00000204138	PHACTR4	protein_coding
Island.549	1	28808136	28808179	UAtIEI_hg19a_2R6soIaUB77w4rSYByMw	43	3	ENSG00000204138	PHACTR4	protein_coding
Island.550	1	28825336	28825486	UAtIEI_hg19LMeGvLrZveQaNHULKXOYkQ	150	9	ENSG00000204138	PHACTR4	protein_coding
Island.551	1	28825759	28826128	UAtIEI_hg19MhcPQ0WIy8MajnwVBsxv_g	369	10	ENSG00000204138	PHACTR4	protein_coding
Island.552	1	28836911	28836976	UAtIEI_hg197hJH1ks_P2mnJexkQlOI4g	65	2	ENSG00000242125	SNHG3	processed_transcript
Island.553	1	28853799	28853821	UAtIEI_hg19AK7Cy-r-K3z--eFlZ5bBuw	22	2	ENSG00000180198	RCC1	protein_coding
Island.554	1	28857619	28857872	UAtIEI_hg19yY1NRx4BVLR-7RIjQWWgLA	253	3	ENSG00000180198	RCC1	protein_coding
Island.555	1	28865853	28866071	UAtIEI_hg19sh_T_7s4rQ_RHoTy-KdkVA	218	10	.	.	.
Island.556	1	28866545	28867160	UAtIEI_hg19yEVRFONERvoPx6bsf5a_2A	615	14	.	.	.
Island.557	1	28867778	28868173	UAtIEI_hg19Es8bdqmXu3Fr6KlxmC-Ofw	395	13	.	.	.
Island.558	1	28869239	28869454	UAtIEI_hg19nZ_Q2biylBpZtIxojTYfOA	215	3	.	.	.
Island.559	1	28869974	28870217	UAtIEI_hg190beevCR4hlFpb3ffMknKIg	243	7	.	.	.
Island.560	1	28870700	28870919	UAtIEI_hg19epi_7tJ0vkK-qAPiGRp9BA	219	3	.	.	.
Island.561	1	28871988	28872484	UAtIEI_hg19mffFSquvKmCmMs7wDdqT-w	496	14	.	.	.
Island.562	1	28886019	28886122	UAtIEI_hg19oxVJbOdz1cGm7JkDpp3GHg	103	2	ENSG00000180098	TRNAU1AP	protein_coding
Island.563	1	28889877	28890076	UAtIEI_hg19-BFu-JM36bT-kxsjcsuDbQ	199	2	ENSG00000180098	TRNAU1AP	protein_coding
Island.564	1	28900699	28900717	UAtIEI_hg19nWCAH6S6yIbRhUBzja8fow	18	2	ENSG00000180098	TRNAU1AP	protein_coding
Island.565	1	28909133	28909190	UAtIEI_hg19UU81t7yEvglnqRGbBvVhGQ	57	2	ENSG00000197989	SNHG12	lincRNA
Island.566	1	28937371	28937425	UAtIEI_hg19YDW831csZf3KRAJg812xtQ	54	3	ENSG00000120656	TAF12	protein_coding
Island.567	1	28944096	28944169	UAtIEI_hg19ok-wmYuv_QdWlMTYAboS7g	73	2	ENSG00000120656	TAF12	protein_coding
Island.568	1	28952517	28952628	UAtIEI_hg1966YpyHj4541_-tRm6oGD8w	111	2	ENSG00000120656	TAF12	protein_coding
Island.569	1	28955944	28956010	UAtIEI_hg19UkxKTlHpvAE5wCBH_30TSw	66	3	ENSG00000120656	TAF12	protein_coding
Island.570	1	28998941	28999009	UAtIEI_hg19_QFsEroj6tIEajqc3w_9Aw	68	4	ENSG00000162419	GMEB1	protein_coding
Island.571	1	29007330	29007361	UAtIEI_hg19Vzqni9jkz6b9Muzai7xibQ	31	2	ENSG00000162419	GMEB1	protein_coding
Island.572	1	29009801	29009877	UAtIEI_hg19ODJ4F65gaB3FBZ1nSKSJhw	76	4	ENSG00000162419	GMEB1	protein_coding
Island.573	1	29087917	29088102	UAtIEI_hg19rEThIpSwzW6HNBlfzJhauA	185	2	ENSG00000198492	YTHDF2	protein_coding
Island.574	1	29215187	29215204	UAtIEI_hg19k5pNL_blqaOys9GRFRckjg	17	2	ENSG00000159023	EPB41	protein_coding
Island.575	1	29218443	29218591	UAtIEI_hg19jIRLB91xYeEwd7ZFPTjr_A	148	6	ENSG00000159023	EPB41	protein_coding
Island.576	1	29219548	29219706	UAtIEI_hg19FcODS-CJTmiISdfbUxpqoA	158	3	ENSG00000159023	EPB41	protein_coding
Island.577	1	29250919	29250967	UAtIEI_hg19q3x3zu-UIMMe6TzwezMjpg	48	2	ENSG00000159023	EPB41	protein_coding
Island.578	1	29251535	29251862	UAtIEI_hg19exWIISC8YG1snQJxQQTHtg	327	3	ENSG00000159023	EPB41	protein_coding
Island.579	1	29315054	29315110	UAtIEI_hg19ecZsfzaLe7QiBew7I-Um0g	56	2	ENSG00000159023	EPB41	protein_coding
Island.580	1	29317032	29317050	UAtIEI_hg19f3WLYerC08sKLNV_y8l4Aw	18	2	ENSG00000159023	EPB41	protein_coding
Island.581	1	29326343	29326435	UAtIEI_hg19j7jAGFHVJ-ztnEEVVayENg	92	2	ENSG00000159023	EPB41	protein_coding
Island.582	1	29340177	29340224	UAtIEI_hg19wZniViJxzBcXIgcgCjpBeA	47	2	ENSG00000159023	EPB41	protein_coding
Island.583	1	29351029	29351063	UAtIEI_hg19kSdkgvsD8t6OryesbANskQ	34	2	ENSG00000159023	EPB41	protein_coding
Island.584	1	29466573	29466580	UAtIEI_hg19_VwyQ10jBHjrar7wb5GRRA	7	3	.	.	.
Island.585	1	29473466	29473546	UAtIEI_hg194XWcS5vFwcUlFyxJxxl9GQ	80	3	ENSG00000225750	RP11-242O24.3	lincRNA
Island.586	1	29480468	29480501	UAtIEI_hg19yu7JOFtXaMNJP7AKZICf0w	33	2	ENSG00000116350	SRSF4	protein_coding
Island.587	1	29481769	29481794	UAtIEI_hg19DLUb37ZuEmDX4L2jVyuM3w	25	2	ENSG00000116350	SRSF4	protein_coding
Island.588	1	29498900	29499063	UAtIEI_hg19C7pjf9U8aG5hGhjD35QLXw	163	3	ENSG00000116350	SRSF4	protein_coding
Island.589	1	29500085	29500216	UAtIEI_hg19ZacXk0pIKYpR2HZn9nYPcw	131	7	ENSG00000116350	SRSF4	protein_coding
Island.590	1	29500495	29500649	UAtIEI_hg19MBz34jvQPgIJnj5ByErSTg	154	7	ENSG00000116350	SRSF4	protein_coding
Island.591	1	29501260	29501412	UAtIEI_hg19Q7aZYiyAx3zmJ86lboVmag	152	6	ENSG00000116350	SRSF4	protein_coding
Island.592	1	29502545	29502682	UAtIEI_hg195svUq3sCDEIIYR6Ikd4rpA	137	6	ENSG00000116350	SRSF4	protein_coding
Island.593	1	29515822	29515836	UAtIEI_hg19Yxw7lea1kNhKbME4xRDr9g	14	2	.	.	.
Island.594	1	29531824	29532157	UAtIEI_hg1964eSrQWXSH4jhNRB6f8mYQ	333	4	ENSG00000116353	MECR	protein_coding
Island.595	1	29849291	29849296	UAtIEI_hg19I8vNS7S8FzgaxT8DiRYRUw	5	3	.	.	.
Island.596	1	31411372	31411386	UAtIEI_hg19lERXYEV4QPfAkgxADT8yQw	14	2	ENSG00000134644	PUM1	protein_coding
Island.597	1	31411738	31411747	UAtIEI_hg19opig8dxuoBaMgXMQpBNA2g	9	3	ENSG00000134644	PUM1	protein_coding
Island.598	1	31418692	31418829	UAtIEI_hg197QAL7-07n6hmQbD9bVYQMw	137	9	ENSG00000134644	PUM1	protein_coding
Island.599	1	31419303	31419438	UAtIEI_hg19CqEtQ-8lZPo7t7HbFE_rlw	135	6	ENSG00000134644	PUM1	protein_coding
Island.600	1	31420944	31420946	UAtIEI_hg19rnGjotNGj6oBGPgz9TdJXQ	2	2	ENSG00000134644	PUM1	protein_coding
Island.601	1	31421497	31421590	UAtIEI_hg19h_oEfjhBf3GfCkW_rijglw	93	2	ENSG00000134644	PUM1	protein_coding
Island.602	1	31427791	31427800	UAtIEI_hg19ozEfV6UvCw6uSO0CAQRmaQ	9	2	ENSG00000134644	PUM1	protein_coding
Island.603	1	31428112	31428268	UAtIEI_hg19rrZVWX_ZK5ODmmOwGnmDuA	156	3	ENSG00000134644	PUM1	protein_coding
Island.604	1	31429248	31429315	UAtIEI_hg19vtv9Jj5odaNDwXUFRaj_1g	67	2	ENSG00000134644	PUM1	protein_coding
Island.605	1	31458248	31458386	UAtIEI_hg19PRgqCcYVhdLAFFrCWvtlFA	138	3	ENSG00000134644	PUM1	protein_coding
Island.606	1	31471938	31472017	UAtIEI_hg19zi92Q7_pvwgCpbE5xCOEow	79	5	ENSG00000134644	PUM1	protein_coding
Island.607	1	31495945	31495952	UAtIEI_hg19CO1OfeN4lMlTTHqhtY1dYQ	7	2	ENSG00000134644	PUM1	protein_coding
Island.608	1	31512270	31512276	UAtIEI_hg19mQkNLj7_EUT9IhGTuI2wug	6	2	ENSG00000134644	PUM1	protein_coding
Island.609	1	31517586	31517821	UAtIEI_hg198-nDF4NpQiBrY9YbgTyTVw	235	3	ENSG00000134644	PUM1	protein_coding
Island.610	1	31519871	31519916	UAtIEI_hg19m8FXU6sNfd-8hYkpGcfDQQ	45	3	ENSG00000134644	PUM1	protein_coding
Island.611	1	31521801	31521940	UAtIEI_hg19b8oMx2IIwjcy89aGs3B_UA	139	3	ENSG00000134644	PUM1	protein_coding
Island.612	1	31526768	31526776	UAtIEI_hg19qAIK-PTOx04BgSM2rqk4xA	8	2	ENSG00000134644	PUM1	protein_coding
Island.613	1	31529799	31529991	UAtIEI_hg19SL8p-cab11_gF1h2wU4JQQ	192	4	ENSG00000134644	PUM1	protein_coding
Island.614	1	31735607	31735616	UAtIEI_hg19pybJzxJCAa5-8PSgx-CIfQ	9	2	ENSG00000060688	SNRNP40	protein_coding
Island.615	1	31738099	31738126	UAtIEI_hg19HhdwUZynDVDIxM76vmXtEw	27	3	ENSG00000060688	SNRNP40	protein_coding
Island.616	1	31738574	31738673	UAtIEI_hg19-ehoGJXomgyHOGK687Jjcg	99	3	ENSG00000060688	SNRNP40	protein_coding
Island.617	1	31740467	31740576	UAtIEI_hg19hQ-RpsapYHvmT9gPmFYt-A	109	4	ENSG00000060688	SNRNP40	protein_coding
Island.618	1	31747253	31747272	UAtIEI_hg198MCL5MrLVXBAgwvyQDjAtw	19	2	ENSG00000060688	SNRNP40	protein_coding
Island.619	1	31756261	31756277	UAtIEI_hg19D0GrYbZLH0WaV9qiau2W1Q	16	2	ENSG00000060688	SNRNP40	protein_coding
Island.620	1	31762830	31762889	UAtIEI_hg19pL3hT4IK_tX_Ys_vVkHnLg	59	3	ENSG00000060688	SNRNP40	protein_coding
Island.621	1	31764369	31764418	UAtIEI_hg19Pwn-9g4evWE-3HVttK5kRQ	49	2	ENSG00000060688	SNRNP40	protein_coding
Island.622	1	31784389	31784396	UAtIEI_hg19Hn2SN0F2b-KspIQ6kssJBw	7	3	ENSG00000121766	ZCCHC17	protein_coding
Island.623	1	31784821	31784845	UAtIEI_hg19SzxXNKyygh0eFPaIn2S6kw	24	2	ENSG00000121766	ZCCHC17	protein_coding
Island.624	1	31812216	31812280	UAtIEI_hg19KWF-Q3668h0JSSERQbe2FQ	64	2	ENSG00000229044	RP11-266K22.2	antisense
Island.625	1	31904687	31904850	UAtIEI_hg194GlD0P_zvvWjppQeHv_g8g	163	3	ENSG00000168528	SERINC2	protein_coding
Island.626	1	32385943	32385962	UAtIEI_hg19cI8zVYa3ox71NmeLb_PJgQ	19	3	ENSG00000184007	PTP4A2	protein_coding
Island.627	1	32484574	32484621	UAtIEI_hg19QjsVobJL0-XJojeXBC0wXw	47	2	ENSG00000121774	KHDRBS1	protein_coding
Island.628	1	32500001	32500041	UAtIEI_hg19jcpwldRupMWzS7T4hGkwGw	40	2	ENSG00000121774	KHDRBS1	protein_coding
Island.629	1	32519530	32519565	UAtIEI_hg19Jq4ShDk4fY-Qj-oxxic1gA	35	3	ENSG00000203325	RP11-277A4.4	antisense
Island.630	1	32543893	32543961	UAtIEI_hg19SqRhFwHfbZUpbI1qD41z7g	68	2	ENSG00000121775	TMEM39B	protein_coding
Island.631	1	32550226	32550232	UAtIEI_hg19b5-QWII0lteVofk6Zhbiww	6	2	ENSG00000121775	TMEM39B	protein_coding
Island.632	1	32578648	32578810	UAtIEI_hg19jrJTVFxyQLjsfL3jsi202w	162	3	ENSG00000025800	KPNA6	protein_coding
Island.633	1	32586679	32586713	UAtIEI_hg19G-XSqLJs5Gy3ZbutFVys_A	34	2	ENSG00000025800	KPNA6	protein_coding
Island.634	1	32603570	32603574	UAtIEI_hg19ZiEEXyemBpD8VfzNkMaiLw	4	2	ENSG00000025800	KPNA6	protein_coding
Island.635	1	32648100	32648143	UAtIEI_hg19jDi0AViJKYqBM47HFlUcZg	43	2	ENSG00000084652	TXLNA	protein_coding
Island.636	1	32648406	32648548	UAtIEI_hg19N78N4lDcFbhKjltyP6TlpA	142	5	ENSG00000084652	TXLNA	protein_coding
Island.637	1	32648889	32648932	UAtIEI_hg19jkSAIi-zcOcEZcNHdjA8TQ	43	3	ENSG00000084652	TXLNA	protein_coding
Island.638	1	32655309	32655311	UAtIEI_hg19553jV6DcYatu-fqoupZEjw	2	2	ENSG00000084652	TXLNA	protein_coding
Island.639	1	32676339	32676444	UAtIEI_hg19Y1vbf6naCmMgcG7KTEwghg	105	2	ENSG00000222046	DCDC2B	protein_coding
Island.640	1	32679787	32679813	UAtIEI_hg193Qp6-vYtXXfzJuBfZp5EQA	26	2	ENSG00000222046	DCDC2B	protein_coding
Island.641	1	32690614	32690777	UAtIEI_hg19yI1xETcEOXjz3yjQf56IKg	163	3	ENSG00000084623	EIF3I	protein_coding
Island.642	1	32698884	32699088	UAtIEI_hg19UvwsOthfWSTSQkRoJ3YCsQ	204	3	ENSG00000220785	MTMR9LP	pseudogene
Island.643	1	32708924	32708949	UAtIEI_hg19MtwUYXeq8MwlEj3VErKqeg	25	2	.	.	.
Island.644	1	32774286	32774298	UAtIEI_hg19soKONHXMN_ATWjEf8QqWzA	12	4	ENSG00000116478	HDAC1	protein_coding
Island.645	1	33066847	33067010	UAtIEI_hg19dSfthdeTZVRWEfxDs01Uew	163	6	ENSG00000176261	ZBTB8OS	protein_coding
Island.646	1	33068291	33068414	UAtIEI_hg19RM9CVONztssXWlUDzz0bFg	123	5	ENSG00000176261	ZBTB8OS	protein_coding
Island.647	1	33068829	33068931	UAtIEI_hg19tYrEdZ_LAcTn8L962UWnyQ	102	2	ENSG00000176261	ZBTB8OS	protein_coding
Island.648	1	33071095	33071159	UAtIEI_hg19eeBi4AAPBAHRjwtWnCJLkA	64	4	ENSG00000176261	ZBTB8OS	protein_coding
Island.649	1	33085628	33085685	UAtIEI_hg19pQxZaWjQiVkVAIfvcYySXQ	57	2	ENSG00000176261	ZBTB8OS	protein_coding
Island.650	1	33096354	33096497	UAtIEI_hg19z44vqmaOo_UXLD7_z63JZA	143	3	ENSG00000176261	ZBTB8OS	protein_coding
Island.651	1	33100939	33101051	UAtIEI_hg19hNv6EJk7UehYx_WJQWM6ng	112	5	ENSG00000176261	ZBTB8OS	protein_coding
Island.652	1	33107921	33108010	UAtIEI_hg19zn9yz2ofILhSzV97RJo5qw	89	2	ENSG00000176261	ZBTB8OS	protein_coding
Island.653	1	33120657	33120690	UAtIEI_hg192n73n93Oeeg4jhNi674Kdw	33	4	ENSG00000162521	RBBP4	protein_coding
Island.654	1	33135369	33135380	UAtIEI_hg19iR1yJBUf6HUmwCo6Wr2wag	11	2	ENSG00000162521	RBBP4	protein_coding
Island.655	1	33139069	33139259	UAtIEI_hg19skcozgpkBgWAEgWpbHwzRg	190	5	ENSG00000162521	RBBP4	protein_coding
Island.656	1	33139535	33139587	UAtIEI_hg19IfAVPQ0ecEyxA6rQ8zTcpg	52	4	ENSG00000162521	RBBP4	protein_coding
Island.657	1	33139934	33140019	UAtIEI_hg19y8vjjlNYz77L8lI7Vme9zQ	85	3	ENSG00000162521	RBBP4	protein_coding
Island.658	1	33140386	33140462	UAtIEI_hg19G9SX1icUiu-ilin5fBH9UA	76	3	ENSG00000162521	RBBP4	protein_coding
Island.659	1	33141209	33141249	UAtIEI_hg191kDwRaiAUD3PQ2dIexcwyw	40	2	ENSG00000162521	RBBP4	protein_coding
Island.660	1	33141956	33142091	UAtIEI_hg19KegSs3_qhVRoLqY_eapEJg	135	6	ENSG00000162521	RBBP4	protein_coding
Island.661	1	33143966	33144090	UAtIEI_hg19XkxoqrXEGnYng7LKyM0uvA	124	2	ENSG00000162521	RBBP4	protein_coding
Island.662	1	33144639	33144761	UAtIEI_hg19pmBjvSZ7ywHkZYT6uMENLw	122	4	ENSG00000162521	RBBP4	protein_coding
Island.663	1	33148117	33148287	UAtIEI_hg19gDev1wcpCnpin7H4OcLD7g	170	8	ENSG00000162520	SYNC	protein_coding
Island.664	1	33148620	33148789	UAtIEI_hg19vYR7R2WUHCTmUnAiHcbjtA	169	4	ENSG00000162520	SYNC	protein_coding
Island.665	1	33149255	33149508	UAtIEI_hg19WBN14C3wptHdh7QAKTSoSw	253	11	ENSG00000162520	SYNC	protein_coding
Island.666	1	33228650	33228721	UAtIEI_hg19MwkNM3v2bZTdOHS4cpJoMA	71	3	ENSG00000162522	KIAA1522	protein_coding
Island.667	1	33253248	33253629	UAtIEI_hg19LFje3puiru8xGTMY2JlMdA	381	6	ENSG00000134684	YARS	protein_coding
Island.668	1	33255919	33256063	UAtIEI_hg19Ykn36vkg8rcqZvHLC4wIbw	144	2	ENSG00000134684	YARS	protein_coding
Island.669	1	33260063	33260076	UAtIEI_hg19QN7necnFa9RIDzjW7owSPg	13	2	ENSG00000134684	YARS	protein_coding
Island.670	1	33268715	33268781	UAtIEI_hg19-oCzK6oOnk5yR6B3jBFCTg	66	2	ENSG00000134684	YARS	protein_coding
Island.671	1	33280127	33280190	UAtIEI_hg197mwh3fZ5SsXb3SPYmeuiCw	63	3	ENSG00000134684	YARS	protein_coding
Island.672	1	33280746	33280784	UAtIEI_hg19LIVm5sJDQ06MywFaVTtQqA	38	2	ENSG00000134684	YARS	protein_coding
Island.673	1	33284912	33285120	UAtIEI_hg19rDEkgQEyrbnkV11b55r0uA	208	6	ENSG00000116497	S100PBP	protein_coding
Island.674	1	33285851	33285999	UAtIEI_hg19n665fQOvxeywsW-z0gSeGg	148	5	ENSG00000116497	S100PBP	protein_coding
Island.675	1	33287362	33287426	UAtIEI_hg19Qai7hqOoq9d03sejFq6JcA	64	4	ENSG00000116497	S100PBP	protein_coding
Island.676	1	33296421	33296558	UAtIEI_hg19AON3SD8XiLaOHCtMuPhMvQ	137	2	ENSG00000116497	S100PBP	protein_coding
Island.677	1	33299145	33299210	UAtIEI_hg19gw09cKWsu8q1aA5Wz3sihA	65	2	ENSG00000116497	S100PBP	protein_coding
Island.678	1	33305158	33305251	UAtIEI_hg19M-FVfqfbsLbi5SgQJy9DZA	93	3	ENSG00000116497	S100PBP	protein_coding
Island.679	1	33307682	33307709	UAtIEI_hg19dTh4uVHWoJSl8JLyi4OhnA	27	3	ENSG00000116497	S100PBP	protein_coding
Island.680	1	33308295	33308458	UAtIEI_hg19WSaLuV3nrNrXvo5hEzg_aQ	163	6	ENSG00000116497	S100PBP	protein_coding
Island.681	1	33310180	33310190	UAtIEI_hg19gtpvtX3pnyP4LdXGLOpO-Q	10	2	ENSG00000116497	S100PBP	protein_coding
Island.682	1	33460262	33460272	UAtIEI_hg192VaZmD2r9biOzQpGm8vICQ	10	2	ENSG00000236065	RP1-117O3.2	processed_transcript
Island.683	1	33481465	33481480	UAtIEI_hg19zb-vo2tCOO4N3CjRJ1DJ8Q	15	2	ENSG00000236065	RP1-117O3.2	processed_transcript
Island.684	1	33488906	33489128	UAtIEI_hg198UGlhU2gp4Z4qFlVgkDdQw	222	3	ENSG00000236065	RP1-117O3.2	processed_transcript
Island.685	1	33490699	33490702	UAtIEI_hg197aj9mkCZM648Rfl2zeLx3Q	3	2	ENSG00000236065	RP1-117O3.2	processed_transcript
Island.686	1	33493264	33493312	UAtIEI_hg195LTtUBmhgvjcfjHVB0fl-g	48	2	ENSG00000236065	RP1-117O3.2	processed_transcript
Island.687	1	35448201	35448215	UAtIEI_hg19dw1zvdyiXL7sELydRi1zWQ	14	2	ENSG00000241014	RP11-244H3.1	processed_transcript
Island.688	1	35456643	35456822	UAtIEI_hg19Ju_vhlNWQkUA3P0lfPOYYA	179	2	ENSG00000163867	ZMYM6	protein_coding
Island.689	1	35471774	35471895	UAtIEI_hg19-a-fo-dDlGkh-L3Dl7AdLA	121	2	ENSG00000163867	ZMYM6	protein_coding
Island.690	1	35481144	35481279	UAtIEI_hg19VKEoh1Bb-VoH9b2b0lG-Lw	135	4	ENSG00000163867	ZMYM6	protein_coding
Island.691	1	35481728	35481775	UAtIEI_hg19Tpx05Mf7x5vaehbbwIBBBw	47	2	ENSG00000163867	ZMYM6	protein_coding
Island.692	1	35546602	35546614	UAtIEI_hg19agtFK8LYaXEKP_gmfLWg_w	12	2	ENSG00000197056	ZMYM1	protein_coding
Island.693	1	35547347	35547528	UAtIEI_hg19oGfobBkm03allOZrNy_Ygg	181	2	ENSG00000197056	ZMYM1	protein_coding
Island.694	1	35552360	35552422	UAtIEI_hg19wb_qSZC0iC-7jsM5Y-bRlg	62	5	ENSG00000197056	ZMYM1	protein_coding
Island.695	1	35564292	35564411	UAtIEI_hg19mjXmY0lpxC0q5fMBlO-aqA	119	4	ENSG00000197056	ZMYM1	protein_coding
Island.696	1	35565945	35566148	UAtIEI_hg19A7wBDgAKcRACuZ8tak_wXg	203	10	ENSG00000197056	ZMYM1	protein_coding
Island.697	1	35566427	35566875	UAtIEI_hg19tefhwpM-3xNQOXzY9LNDEA	448	7	ENSG00000197056	ZMYM1	protein_coding
Island.698	1	35567365	35567386	UAtIEI_hg19HrOq6PVOPrqwY3m5av6ftw	21	2	ENSG00000197056	ZMYM1	protein_coding
Island.699	1	35571389	35571397	UAtIEI_hg19H4xz6Ka-yBMknAvn9X1FLg	8	2	ENSG00000197056	ZMYM1	protein_coding
Island.700	1	35572089	35572130	UAtIEI_hg192EaHDoaiVlI4ujiHsqjp0A	41	2	ENSG00000197056	ZMYM1	protein_coding
Island.701	1	35582114	35582340	UAtIEI_hg19aPyO2axzsGONK2Jpq4aUVg	226	8	.	.	.
Island.702	1	35582936	35583731	UAtIEI_hg194ubFuTVPrufGmwgSLOLjuw	795	23	.	.	.
Island.703	1	35638399	35638407	UAtIEI_hg19rNXqy6zJIXyVcweQPrl79g	8	2	.	.	.
Island.704	1	35726490	35726492	UAtIEI_hg199TuqqjYUaamdVbolMkErig	2	2	.	.	.
Island.705	1	35739949	35739951	UAtIEI_hg19b1WY2raE0u8_6y2hFnPBtg	2	2	ENSG00000146463	ZMYM4	protein_coding
Island.706	1	35783739	35783885	UAtIEI_hg19QJyn3WKZkv8HmL2aGI-Skg	146	3	ENSG00000146463	ZMYM4	protein_coding
Island.707	1	35793933	35793960	UAtIEI_hg197HkrVX6HO8nKSSJIvISVVg	27	2	ENSG00000146463	ZMYM4	protein_coding
Island.708	1	35795365	35795423	UAtIEI_hg19rsHlNlhkGJC4QmSZMtVN7A	58	2	ENSG00000146463	ZMYM4	protein_coding
Island.709	1	35798364	35798366	UAtIEI_hg19gvJHvTRzsfrCSJytNKw3aQ	2	2	ENSG00000146463	ZMYM4	protein_coding
Island.710	1	35801406	35801423	UAtIEI_hg19BfZAKHPvoFv_nWTAulsxwA	17	2	ENSG00000146463	ZMYM4	protein_coding
Island.711	1	35814660	35814772	UAtIEI_hg19uwcdc95yQMd9tfkML65AHA	112	3	ENSG00000146463	ZMYM4	protein_coding
Island.712	1	35832929	35833013	UAtIEI_hg196AKUk5cNkdD_B_--2TiavQ	84	2	ENSG00000146463	ZMYM4	protein_coding
Island.713	1	35833352	35833424	UAtIEI_hg19FffFWNj4K_gZ8DJLQY8Jtg	72	3	ENSG00000146463	ZMYM4	protein_coding
Island.714	1	35848143	35848281	UAtIEI_hg19eXoa97ki9cp07uwzGbcm-g	138	2	ENSG00000146463	ZMYM4	protein_coding
Island.715	1	35878712	35878737	UAtIEI_hg19O-we8PB0YjJ0EfAC-X-Y5w	25	2	ENSG00000146463	ZMYM4	protein_coding
Island.716	1	35913292	35913305	UAtIEI_hg19AwbARH3N_6As4H75Y-BiOQ	13	2	ENSG00000142687	KIAA0319L	protein_coding
Island.717	1	35987176	35987184	UAtIEI_hg1932vuwU64wAGzXvzovjAJHg	8	2	ENSG00000142687	KIAA0319L	protein_coding
Island.718	1	36006670	36006694	UAtIEI_hg19hqB7cJPNcGQpJ58VK7NzXg	24	2	ENSG00000142687	KIAA0319L	protein_coding
Island.719	1	36017042	36017119	UAtIEI_hg194SdIN5eq8ctkLrZcweR73g	77	3	ENSG00000142687	KIAA0319L	protein_coding
Island.720	1	36017802	36017867	UAtIEI_hg199VPwyBIBn_ToGmK9W3Wl6A	65	4	ENSG00000142687	KIAA0319L	protein_coding
Island.721	1	36065488	36065708	UAtIEI_hg19UToiMuliydQxAoQw7PWhFQ	220	7	.	.	.
Island.722	1	36066764	36066805	UAtIEI_hg19WwAWdEJ1RCFCzKltl7FXQQ	41	4	.	.	.
Island.723	1	36067816	36067925	UAtIEI_hg19psA9VZUou8OH1Y64uIfx7Q	109	3	ENSG00000126067	PSMB2	protein_coding
Island.724	1	36068183	36068370	UAtIEI_hg199F1Rf7c1_ipT6HRS30bVZQ	187	11	ENSG00000126067	PSMB2	protein_coding
Island.725	1	36101266	36101330	UAtIEI_hg19KtMaCrm3RuhBPOXpMrtMBw	64	2	ENSG00000126067	PSMB2	protein_coding
Island.726	1	36185104	36185299	UAtIEI_hg19h5w5efcbGHcycBrlIQvVCw	195	8	.	.	.
Island.727	1	36186092	36186320	UAtIEI_hg19neEUQil4upyq-eUhi0DzaA	228	12	ENSG00000092853	CLSPN	protein_coding
Island.728	1	36199360	36199430	UAtIEI_hg199KEfZDn5f2MU4lPNjJbsQA	70	3	ENSG00000092853	CLSPN	protein_coding
Island.729	1	36200171	36200240	UAtIEI_hg19ZNRIZIeC3VD-4ubWmoVoCA	69	2	ENSG00000092853	CLSPN	protein_coding
Island.730	1	36264398	36264410	UAtIEI_hg19wCU9UBXy_llRcoBQ3-crEQ	12	2	.	.	.
Island.731	1	36285151	36285153	UAtIEI_hg19FYHxtb7fkbELrmanK4Gggw	2	2	ENSG00000134698	EIF2C4	protein_coding
Island.732	1	36369416	36369443	UAtIEI_hg19q8X-dwPmHquwdSCU8ASZuw	27	2	ENSG00000092847	EIF2C1	protein_coding
Island.733	1	36369845	36369942	UAtIEI_hg19mzEAahWris4Ds9FDkPh6FA	97	2	ENSG00000092847	EIF2C1	protein_coding
Island.734	1	36371232	36371252	UAtIEI_hg19APkkcuU-e8RaaU7AW2azUw	20	2	ENSG00000092847	EIF2C1	protein_coding
Island.735	1	36461378	36461408	UAtIEI_hg19Su56vkJzj9yhWvlxlVUWiw	30	3	ENSG00000126070	EIF2C3	protein_coding
Island.736	1	36495864	36495975	UAtIEI_hg19JSaJub55eBzEYPhymgYxyw	111	4	ENSG00000126070	EIF2C3	protein_coding
Island.737	1	36506911	36507104	UAtIEI_hg19omlRuWpenzeyLNbk2nGfrQ	193	3	ENSG00000126070	EIF2C3	protein_coding
Island.738	1	36509720	36509812	UAtIEI_hg19pqkM1yas4ovI2RtY6AOctQ	92	3	ENSG00000126070	EIF2C3	protein_coding
Island.739	1	36510880	36510927	UAtIEI_hg19PRnUV9CP6FVXlbQb2IBaOQ	47	3	ENSG00000126070	EIF2C3	protein_coding
Island.740	1	36515033	36515040	UAtIEI_hg199P6_3P_EusZndYAPl33N3w	7	2	ENSG00000126070	EIF2C3	protein_coding
Island.741	1	36522442	36522517	UAtIEI_hg19dZEjDYzIOddcgRCc9qsrpw	75	3	.	.	.
Island.742	1	36523412	36523458	UAtIEI_hg19wN7Zd6BE8AKbNB99YmHSnw	46	8	.	.	.
Island.743	1	36529418	36529861	UAtIEI_hg19WKymm3MdZarwtlooM9r3mw	443	9	.	.	.
Island.744	1	36534735	36534852	UAtIEI_hg196O4r5k4EPNUw5A_KAWD3Lw	117	8	.	.	.
Island.745	1	36604524	36604598	UAtIEI_hg19MIw7q_XgLDYLUTfE3PdvmA	74	3	ENSG00000054116	TRAPPC3	protein_coding
Island.746	1	36604895	36604977	UAtIEI_hg19XKmCNK210ji-tnu7T3fnLQ	82	5	ENSG00000054116	TRAPPC3	protein_coding
Island.747	1	36612706	36612808	UAtIEI_hg192rdbLtYXglYndB3E4rlHZw	102	2	ENSG00000054116	TRAPPC3	protein_coding
Island.748	1	36643001	36643046	UAtIEI_hg19wq0G6TFjMIozpj78y9XQWg	45	3	ENSG00000116871	MAP7D1	protein_coding
Island.749	1	36671298	36671348	UAtIEI_hg19B_pnqzVbPdIO2S6hLikpgQ	50	2	.	.	.
Island.750	1	36699689	36699737	UAtIEI_hg19zIIz12WTvZOb_xINU_mgtg	48	2	ENSG00000054118	THRAP3	protein_coding
Island.751	1	36735750	36735806	UAtIEI_hg1968rOPcBaISrJ3y1bA9_H_A	56	3	ENSG00000054118	THRAP3	protein_coding
Island.752	1	36743928	36743935	UAtIEI_hg19AWs_3l6CSE6qWkhKEwneGQ	7	2	ENSG00000054118	THRAP3	protein_coding
Island.753	1	36775959	36776096	UAtIEI_hg199JoyAcUHANvP1l6UfbRSFg	137	2	ENSG00000214193	SH3D21	protein_coding
Island.754	1	36794238	36794275	UAtIEI_hg194Q5LFAb1TcgOkxxsn30aHw	37	3	ENSG00000116883	AL591845.1	protein_coding
Island.755	1	36828607	36828645	UAtIEI_hg19usggWV4Pn_qaxkjWzdgh9w	38	2	ENSG00000196182	STK40	protein_coding
Island.756	1	36842513	36842582	UAtIEI_hg19ltlwIHNtvZOAiCDQ2_1iWA	69	3	ENSG00000196182	STK40	protein_coding
Island.757	1	36889565	36889675	UAtIEI_hg19dm2MEkqZlxl345jUPiXYWA	110	2	ENSG00000116885	OSCP1	protein_coding
Island.758	1	36917958	36917983	UAtIEI_hg19L3pprEqSpO96okkR3Dm8ug	25	2	.	.	.
Island.759	1	36924809	36924988	UAtIEI_hg19uVCx_eaHEsZ1FKnOtKbgbQ	179	3	ENSG00000116898	MRPS15	protein_coding
Island.760	1	37893163	37893172	UAtIEI_hg19hV_LzeETa-2xf3kJqTBCvQ	9	3	.	.	.
Island.761	1	37956884	37957278	UAtIEI_hg19zEwmxOaBvOa3VaV6z5krsg	394	4	.	.	.
Island.762	1	37957793	37957902	UAtIEI_hg19VU02NcK5NnctDYvbzoPb1Q	109	6	.	.	.
Island.763	1	37963260	37963452	UAtIEI_hg19-GVZyew8atwDGyGBFecnvQ	192	8	ENSG00000163875	MEAF6	protein_coding
Island.764	1	37964304	37964311	UAtIEI_hg19NbsSPCQXlVdVd3RkYqrwZg	7	2	ENSG00000163875	MEAF6	protein_coding
Island.765	1	37964567	37964604	UAtIEI_hg19ehk9dJs_HDzR6084YXTrcQ	37	3	ENSG00000163875	MEAF6	protein_coding
Island.766	1	37965730	37965835	UAtIEI_hg19PK8MfIamp1zV6fBYF5HTqw	105	4	ENSG00000163875	MEAF6	protein_coding
Island.767	1	38012108	38012112	UAtIEI_hg196XvRb4Oi1oEZfHtpekY-bw	4	2	ENSG00000163877	SNIP1	protein_coding
Island.768	1	38013973	38013995	UAtIEI_hg19io1YiCGbkql9IAdQMJR5eQ	22	3	ENSG00000163877	SNIP1	protein_coding
Island.769	1	38015190	38015196	UAtIEI_hg19vlsSTtpTbuZ5IkI06DpMsQ	6	2	ENSG00000163877	SNIP1	protein_coding
Island.770	1	38151166	38151237	UAtIEI_hg19OFTCxQx8SBwIUhADEsfcWQ	71	3	ENSG00000116922	C1orf109	protein_coding
Island.771	1	38152664	38152680	UAtIEI_hg19nCGT-V_uVhwKc5N8BDI_3Q	16	2	ENSG00000116922	C1orf109	protein_coding
Island.772	1	38152963	38153036	UAtIEI_hg19UCX1T-PmZWh7_JkxfxP5yQ	73	2	ENSG00000116922	C1orf109	protein_coding
Island.773	1	38159594	38159733	UAtIEI_hg19H70uNZUgWnFMJSdl7N_nUw	139	3	ENSG00000134690	CDCA8	protein_coding
Island.774	1	38270745	38270781	UAtIEI_hg19wjSBeqA5Eud6NRcB8-m8KQ	36	2	ENSG00000196449	YRDC	protein_coding
Island.775	1	38271925	38272136	UAtIEI_hg19_67ynxzHeEWRzDCcbo9P5g	211	10	ENSG00000196449	YRDC	protein_coding
Island.776	1	38326699	38326704	UAtIEI_hg199s8h4oqqFuQPN52jcykqXg	5	2	ENSG00000230955	RP11-109P14.10	antisense
Island.777	1	38327577	38327584	UAtIEI_hg190Eek_l6JXbZ1jSUXz2m7Qg	7	2	ENSG00000204084	INPP5B	protein_coding
Island.778	1	38329623	38329656	UAtIEI_hg19mW-5tRVLeshkegM1EWkoLA	33	3	ENSG00000204084	INPP5B	protein_coding
Island.779	1	38452822	38452975	UAtIEI_hg19DVZftnI2tdU7Wlf90TUv9g	153	3	ENSG00000183431	SF3A3	protein_coding
Island.780	1	38458558	38459059	UAtIEI_hg19U4ZaSfwJEJRS7SifQKnYrg	501	8	.	.	.
Island.781	1	38460311	38460411	UAtIEI_hg19-Bwv6q1u1UL1w8iHg1X0rQ	100	4	.	.	.
Island.782	1	38475373	38475556	UAtIEI_hg196u8fTVwPjfvZm_P5_B1tgQ	183	2	ENSG00000183520	UTP11L	protein_coding
Island.783	1	38476782	38476802	UAtIEI_hg19MDSed9oIJ28rD_XWnUp6NQ	20	2	ENSG00000183520	UTP11L	protein_coding
Island.784	1	39327581	39327633	UAtIEI_hg19qCM0LxMBuuXU84z3c2wcow	52	4	ENSG00000228436	RP5-864K19.4	antisense
Island.785	1	39379629	39379638	UAtIEI_hg19AbIdDIU-BMkenLmJGHHCDA	9	2	ENSG00000228436	RP5-864K19.4	antisense
Island.786	1	39461548	39461638	UAtIEI_hg19-Z-_8qWoP3nCj7hCPKOrxw	90	4	ENSG00000174574	AKIRIN1	protein_coding
Island.787	1	39461865	39461950	UAtIEI_hg19sKOPEFMosB71msfLtxez1Q	85	5	ENSG00000174574	AKIRIN1	protein_coding
Island.788	1	39462340	39462453	UAtIEI_hg19rfBQpKxPBbD71_-cdd__cw	113	3	ENSG00000174574	AKIRIN1	protein_coding
Island.789	1	39468177	39468245	UAtIEI_hg19dlApp6htVVMgejH_bJl3XA	68	7	ENSG00000174574	AKIRIN1	protein_coding
Island.790	1	39517625	39517646	UAtIEI_hg19ea0o0cSbQj-U1vhjvRRMew	21	2	.	.	.
Island.791	1	39518439	39518441	UAtIEI_hg198yyvAeDQqgk7UsEIQqfTVA	2	2	.	.	.
Island.792	1	39519953	39520105	UAtIEI_hg198oMDH-KtaB1AERHZkqVO-w	152	2	.	.	.
Island.793	1	39577858	39577941	UAtIEI_hg19mbX8dX67z8XcfcDMqn4nvw	83	2	ENSG00000127603	MACF1	protein_coding
Island.794	1	39588064	39588092	UAtIEI_hg19hqftkqf4NhLRMKJBDmDREw	28	2	ENSG00000127603	MACF1	protein_coding
Island.795	1	39615042	39615074	UAtIEI_hg19EnCNKKD3mJYyWy2X1Kob6w	32	3	ENSG00000127603	MACF1	protein_coding
Island.796	1	39617715	39617726	UAtIEI_hg19abAeuybwh7TnxgI68gjE6w	11	2	ENSG00000127603	MACF1	protein_coding
Island.797	1	39762418	39762474	UAtIEI_hg19GjHasciGHMIEHwaZNwU8YA	56	2	ENSG00000127603	MACF1	protein_coding
Island.798	1	39808319	39808454	UAtIEI_hg19kSziu8ztWkFkXwoi6urGSA	135	2	ENSG00000127603	MACF1	protein_coding
Island.799	1	39836750	39836804	UAtIEI_hg1922JW7aOSwTZQzUyW8sDhMw	54	2	ENSG00000127603	MACF1	protein_coding
Island.800	1	39870061	39870371	UAtIEI_hg19T9fWNUqSVaOTjZItyi70tQ	310	3	ENSG00000127603	MACF1	protein_coding
Island.801	1	40003096	40003140	UAtIEI_hg19S6X_l90zoklfUgT_XhhIBA	44	2	ENSG00000182109	RP11-69E11.4	processed_transcript
Island.802	1	40012236	40012415	UAtIEI_hg19zGCSNxBOZLxif61dfioZfA	179	4	ENSG00000243970	PPIEL	pseudogene
Island.803	1	40012727	40012734	UAtIEI_hg19vYEUtBQ_a2a5CAfCiy2kCg	7	2	ENSG00000243970	PPIEL	pseudogene
Island.804	1	40214147	40214227	UAtIEI_hg19wTGR7TY4h2NyRVgWOdZ3SA	80	2	ENSG00000084072	PPIE	protein_coding
Island.805	1	40321936	40321939	UAtIEI_hg196WD10WKHduis6PLDpkBpRQ	3	2	ENSG00000043514	TRIT1	protein_coding
Island.806	1	40331955	40331985	UAtIEI_hg1987MIFOI9T4gJebGdJWQxpg	30	3	ENSG00000043514	TRIT1	protein_coding
Island.807	1	40339624	40339648	UAtIEI_hg19P9CmCPcjd1LgqWWbIMRLbA	24	3	ENSG00000043514	TRIT1	protein_coding
Island.808	1	40509386	40509428	UAtIEI_hg19Us7MTb6MwYhqgOAYX8J8WA	42	2	ENSG00000131236	CAP1	protein_coding
Island.809	1	40511948	40511967	UAtIEI_hg19QcFj39_rnQaJYqhNCnS5Sg	19	3	ENSG00000131236	CAP1	protein_coding
Island.810	1	40516965	40516967	UAtIEI_hg195_E45z7vVtY5tKOgfVruCw	2	2	ENSG00000131236	CAP1	protein_coding
Island.811	1	40636746	40636936	UAtIEI_hg19OyO72btlF8HtPImdDyS0mA	190	3	ENSG00000117000	RLF	protein_coding
Island.812	1	40670870	40671001	UAtIEI_hg1999A1_uwBVyfyb-qCx5CVVQ	131	2	ENSG00000117000	RLF	protein_coding
Island.813	1	40695255	40695260	UAtIEI_hg19bqSwoy-cvuioQ-ln5Oeu5g	5	2	ENSG00000117000	RLF	protein_coding
Island.814	1	40695606	40695705	UAtIEI_hg197E2n54315bukPQahiq_Wtw	99	4	ENSG00000117000	RLF	protein_coding
Island.815	1	40729747	40730001	UAtIEI_hg19yb-X7BhVEmFFAJYme9k77A	254	3	ENSG00000084073	ZMPSTE24	protein_coding
Island.816	1	40731118	40731212	UAtIEI_hg19aQNSB2EvuiEqwmljgyHlAg	94	2	ENSG00000084073	ZMPSTE24	protein_coding
Island.817	1	40733202	40733302	UAtIEI_hg19CST8cuf4M20qwsMjvcGxMg	100	3	ENSG00000084073	ZMPSTE24	protein_coding
Island.818	1	40741302	40741313	UAtIEI_hg19RP3Lpy9JlduT9aKWowhWcw	11	2	ENSG00000084073	ZMPSTE24	protein_coding
Island.819	1	40752786	40752790	UAtIEI_hg19b1iLrdl2SFFUFpNZIgvDdg	4	2	ENSG00000084073	ZMPSTE24	protein_coding
Island.820	1	40863969	40864002	UAtIEI_hg19hETIao4GEvqXbpQVNSjAMA	33	2	ENSG00000084070	SMAP2	protein_coding
Island.821	1	40895988	40896016	UAtIEI_hg19sGFkjAYR3Yn01h273Y17tQ	28	2	.	.	.
Island.822	1	40932696	40932729	UAtIEI_hg19-mUWl6szmDH_oqrRSCY_6g	33	4	.	.	.
Island.823	1	40933823	40933911	UAtIEI_hg19NZvw1Ll8ns3C9KdZX63AUQ	88	3	.	.	.
Island.824	1	40949000	40949041	UAtIEI_hg19fluvcNtF-AsV3jvftj1SGw	41	2	ENSG00000187815	ZNF642	protein_coding
Island.825	1	40999548	40999565	UAtIEI_hg19ILQEunwuCDuqXaP84TGVPQ	17	2	ENSG00000117010	ZNF684	protein_coding
Island.826	1	41505243	41505377	UAtIEI_hg19HbInBU2f9YadmM8tCfr3Bg	134	9	ENSG00000010803	SCMH1	protein_coding
Island.827	1	41506314	41506453	UAtIEI_hg19hmtlSRALcl23iUGUDH6gWw	139	3	ENSG00000010803	SCMH1	protein_coding
Island.828	1	41621593	41621626	UAtIEI_hg196ignxCdJnOQHYnmA1Lwu8w	33	2	ENSG00000010803	SCMH1	protein_coding
Island.829	1	41692826	41692839	UAtIEI_hg19cds_ALJzNjWOXZbrIK0skA	13	2	ENSG00000010803	SCMH1	protein_coding
Island.830	1	41701079	41701131	UAtIEI_hg19bYKLuOoSD29JqBcElqAx1g	52	3	ENSG00000010803	SCMH1	protein_coding
Island.831	1	42775889	42775914	UAtIEI_hg19uT_MjwzHs3hZhazSt2-ung	25	2	ENSG00000198815	FOXJ3	protein_coding
Island.832	1	42784144	42784289	UAtIEI_hg19gSnzA4dwrCppt-Sh-Li82Q	145	3	ENSG00000198815	FOXJ3	protein_coding
Island.833	1	42793844	42793858	UAtIEI_hg19rC00QnIfayljG0LASO1CsA	14	2	ENSG00000198815	FOXJ3	protein_coding
Island.834	1	42852764	42852792	UAtIEI_hg19z8WtxL1dyNYDXni-BiFb-A	28	3	ENSG00000177181	RIMKLA	protein_coding
Island.835	1	42923462	42923506	UAtIEI_hg19T4J473tfz44MGzyOVnRFXw	44	2	ENSG00000127125	PPCS	protein_coding
Island.836	1	43135099	43135228	UAtIEI_hg19gjmOL8sTeDmEuYEpSVupkw	129	3	ENSG00000171960	PPIH	protein_coding
Island.837	1	43136837	43137031	UAtIEI_hg19EkmuB1armFpPNg7u1UvR5g	194	6	ENSG00000171960	PPIH	protein_coding
Island.838	1	43138734	43138930	UAtIEI_hg19LH6Kly6jYr-vJMVTOaG2BQ	196	2	ENSG00000171960	PPIH	protein_coding
Island.839	1	43242831	43243001	UAtIEI_hg19UFuiQPHeiGxUAfDUnOu2DQ	170	8	ENSG00000164008	C1orf50	protein_coding
Island.840	1	43244926	43244933	UAtIEI_hg19zYNVSmb9MQFMdeueBQs63w	7	3	ENSG00000164008	C1orf50	protein_coding
Island.841	1	43245831	43245913	UAtIEI_hg19tQbH9MzMCilOLIqTZ9Ff4A	82	4	ENSG00000164008	C1orf50	protein_coding
Island.842	1	43247114	43247175	UAtIEI_hg19Wz7h_G2X_N4C0ZR2txWfgg	61	3	ENSG00000164008	C1orf50	protein_coding
Island.843	1	43292439	43292500	UAtIEI_hg19Cyk_7AWDIEideZMAvrDPNQ	61	4	ENSG00000164010	ERMAP	protein_coding
Island.844	1	43292966	43292970	UAtIEI_hg19o_NVT8D9mqwZZ84q18fZbg	4	2	ENSG00000164010	ERMAP	protein_coding
Island.845	1	43322255	43322299	UAtIEI_hg198_VnEoxw3JAqEMvUJm2a2A	44	2	.	.	.
Island.846	1	43442887	43442898	UAtIEI_hg19pehY6Sp0KnraGJABovOTKw	11	2	ENSG00000227533	SLC2A1-AS1	lincRNA
Island.847	1	43588358	43588499	UAtIEI_hg19bipgDsVZwv1u_Yc0RB3aQA	141	4	.	.	.
Island.848	1	43863004	43863023	UAtIEI_hg194OMGVxtvGYXIfcRAVO1fdQ	19	2	ENSG00000198198	SZT2	protein_coding
Island.849	1	43873065	43873244	UAtIEI_hg19nwvTZx1b3T5_5znIpnZ1Cg	179	4	ENSG00000198198	SZT2	protein_coding
Island.850	1	43878888	43878893	UAtIEI_hg19_OCQnyqvzGMvG5aOhwqJnA	5	3	ENSG00000198198	SZT2	protein_coding
Island.851	1	44129556	44129573	UAtIEI_hg19kNmjF69mXLddnm_T7uvIyQ	17	2	ENSG00000066135	KDM4A	protein_coding
Island.852	1	44206739	44206945	UAtIEI_hg19y4LLPX4hil1f7IfRRfEr3A	206	5	ENSG00000126091	ST3GAL3	protein_coding
Island.853	1	44223939	44224126	UAtIEI_hg19anwD18kkSklBidV6rL2yCg	187	2	ENSG00000126091	ST3GAL3	protein_coding
Island.854	1	44283048	44283070	UAtIEI_hg199PgcRUNbHDnBqS4zauZNxg	22	2	ENSG00000126091	ST3GAL3	protein_coding
Island.855	1	44346782	44346795	UAtIEI_hg19_ZW9C_mdMZ7DTO5TdmFEJQ	13	2	ENSG00000126091	ST3GAL3	protein_coding
Island.856	1	44382302	44382499	UAtIEI_hg19EM96eMFBK0HFYiCDh0f-Og	197	3	ENSG00000126091	ST3GAL3	protein_coding
Island.857	1	44459859	44459918	UAtIEI_hg19skLiJ91kQDr895iKA00fGg	59	2	ENSG00000159214	CCDC24	protein_coding
Island.858	1	44460186	44460365	UAtIEI_hg19IlHP480shsLCeXksNGZE5A	179	5	ENSG00000159214	CCDC24	protein_coding
Island.859	1	44480566	44480577	UAtIEI_hg19pEZTPtDHJEUS3v-c9mRRKA	11	2	ENSG00000196517	SLC6A9	protein_coding
Island.860	1	44673722	44673786	UAtIEI_hg19PfNhWfkTZP9etsj7KUpeJg	64	2	.	.	.
Island.861	1	44814991	44814996	UAtIEI_hg19sSqpvB8QMcfyQv8y__CY6Q	5	3	ENSG00000117419	ERI3	protein_coding
Island.862	1	44899386	44899433	UAtIEI_hg196a0OtBP0nc6sRCzKLTwlKA	47	2	ENSG00000187147	RNF220	protein_coding
Island.863	1	44959622	44959624	UAtIEI_hg19GZ9xemFpoXoBAiUFr3qi9w	2	2	ENSG00000187147	RNF220	protein_coding
Island.864	1	45209798	45209941	UAtIEI_hg19OWrDzaiqorKYH3BEV4d-4A	143	2	ENSG00000142945	KIF2C	protein_coding
Island.865	1	45282555	45282594	UAtIEI_hg19aKMMPn6zoseEZAN4p9-huw	39	2	.	.	.
Island.866	1	45304448	45304460	UAtIEI_hg19VBvrlvLPxTdDlvvbRruKFw	12	3	ENSG00000117425	PTCH2	protein_coding
Island.867	1	45305894	45305957	UAtIEI_hg19CkuSL0JYC4AkOoeG4yb_ow	63	3	ENSG00000117425	PTCH2	protein_coding
Island.868	1	45311277	45311308	UAtIEI_hg19moqpMpbsJgXylMkttNfCww	31	3	.	.	.
Island.869	1	45324777	45324942	UAtIEI_hg19pNXHYjufWiVi-n3U24SHVQ	165	2	ENSG00000070785	EIF2B3	protein_coding
Island.870	1	45331947	45331987	UAtIEI_hg195NtJ9mQD0ZxNSm4qN8PcKw	40	3	ENSG00000070785	EIF2B3	protein_coding
Island.871	1	45334905	45335068	UAtIEI_hg19PPY2g3P5LgvZ3Kg3pb9Vgg	163	5	ENSG00000070785	EIF2B3	protein_coding
Island.872	1	45357618	45357692	UAtIEI_hg19V31nxDPpDN97JMyw4V8d2w	74	2	ENSG00000070785	EIF2B3	protein_coding
Island.873	1	45366066	45366075	UAtIEI_hg19UEUHGLfEctYeGx2QKkd4Mg	9	2	ENSG00000070785	EIF2B3	protein_coding
Island.874	1	45386533	45386596	UAtIEI_hg19beA_JgZ9Ys68FJLTlo3qgg	63	3	ENSG00000070785	EIF2B3	protein_coding
Island.875	1	45443714	45443881	UAtIEI_hg19ce4h5qzdwb48wttDzrUrlw	167	5	ENSG00000070785	EIF2B3	protein_coding
Island.876	1	45607580	45607997	UAtIEI_hg19jrby1uVPhpL451Vr7IQqrQ	417	7	ENSG00000162415	ZSWIM5	protein_coding
Island.877	1	45642040	45642074	UAtIEI_hg19bqC3_W4kK4FGwTrk7_om6Q	34	2	ENSG00000162415	ZSWIM5	protein_coding
Island.878	1	45673923	45673984	UAtIEI_hg192fCwGCoI_qYvNZIoe8FtGg	61	5	ENSG00000162415	ZSWIM5	protein_coding
Island.879	1	45674896	45674903	UAtIEI_hg19YHKBmPCvfqsyctnsnimN7w	7	4	ENSG00000162415	ZSWIM5	protein_coding
Island.880	1	45773807	45773892	UAtIEI_hg19PkFMpH1_4Ewhnd4458NYOw	85	2	.	.	.
Island.881	1	45972676	45972678	UAtIEI_hg19HpjH80QcvGzcBHQjGA-nPQ	2	2	ENSG00000132763	MMACHC	protein_coding
Island.882	1	45975104	45975345	UAtIEI_hg19zMCBApFDAI96Ljtd31Lxpw	241	4	ENSG00000132763	MMACHC	protein_coding
Island.883	1	45975573	45975670	UAtIEI_hg19Bwj5Q68wC-Q6fa4kG94fbQ	97	5	ENSG00000132763	MMACHC	protein_coding
Island.884	1	45977896	45978154	UAtIEI_hg19Hp7AtXU77aS3miLoNGP76g	258	4	ENSG00000117450	PRDX1	protein_coding
Island.885	1	45985754	45985794	UAtIEI_hg19ylni5iWMZz2MFcMyr_QPCg	40	2	ENSG00000117450	PRDX1	protein_coding
Island.886	1	46023849	46023924	UAtIEI_hg19CIWj27qkCDjRcgIl4VrhVw	75	2	ENSG00000117448	AKR1A1	protein_coding
Island.887	1	46032046	46032052	UAtIEI_hg19wwDbVNgyFbXAftP9dPrT2A	6	2	ENSG00000117448	AKR1A1	protein_coding
Island.888	1	46045243	46045270	UAtIEI_hg1969a6urDoafmFJWdccYE00w	27	2	.	.	.
Island.889	1	46046821	46046955	UAtIEI_hg19wUkT6-7e3lmU6X1fxo_xVw	134	3	.	.	.
Island.890	1	46054873	46054879	UAtIEI_hg19362f287MGj7Kpirnvl0OOg	6	2	ENSG00000132780	NASP	protein_coding
Island.891	1	46075603	46075803	UAtIEI_hg19fdu5W_TzvdBSrh2EdNCUlQ	200	6	ENSG00000132780	NASP	protein_coding
Island.892	1	46076461	46076642	UAtIEI_hg19VsepAdv4z-z-6Y4b3p5SXg	181	7	ENSG00000132780	NASP	protein_coding
Island.893	1	46077283	46077406	UAtIEI_hg196myAMqJAi1wtVrrSDD8YQw	123	2	ENSG00000132780	NASP	protein_coding
Island.894	1	46096999	46097112	UAtIEI_hg19LgBvd9s1gDoBsVJ6wQqROw	113	4	ENSG00000159592	GPBP1L1	protein_coding
Island.895	1	46113786	46113793	UAtIEI_hg19P7RXXnO_VpCpj__fKDziaQ	7	3	ENSG00000159592	GPBP1L1	protein_coding
Island.896	1	46121642	46121723	UAtIEI_hg19jwlgXS67-78HCagWe9freg	81	3	ENSG00000159592	GPBP1L1	protein_coding
Island.897	1	46123112	46123291	UAtIEI_hg199CSVyQRzoxgxrQSJRPLItw	179	3	ENSG00000159592	GPBP1L1	protein_coding
Island.898	1	46155281	46155399	UAtIEI_hg195KwP58kOifCIccVm-OqJwg	118	5	ENSG00000159596	TMEM69	protein_coding
Island.899	1	46157796	46157800	UAtIEI_hg190G717MSqaN1kHuSfoOfFGA	4	2	ENSG00000159596	TMEM69	protein_coding
Island.900	1	46160890	46161099	UAtIEI_hg19Bw7xqA651sS0G5Vl6YUeMg	209	7	ENSG00000230896	RP11-767N6.7	processed_transcript
Island.901	1	46162207	46162413	UAtIEI_hg19D26kEYtSXVY7yuvZF1l3zg	206	6	ENSG00000230896	RP11-767N6.7	processed_transcript
Island.902	1	46162982	46163925	UAtIEI_hg19l2LxFdaCcr6mbyxWJZXtcw	943	20	ENSG00000197429	IPP	protein_coding
Island.903	1	46177906	46177908	UAtIEI_hg19Xkn6-Atrjc76kENIaGQltQ	2	2	ENSG00000197429	IPP	protein_coding
Island.904	1	46464418	46464611	UAtIEI_hg191yrzA9OQuGT--truAlcOzQ	193	2	ENSG00000086015	MAST2	protein_coding
Island.905	1	46469398	46469407	UAtIEI_hg19YgyxfufAVB7iF3FKockdHA	9	2	ENSG00000086015	MAST2	protein_coding
Island.906	1	46569781	46569799	UAtIEI_hg19X93XdOipF0cMXCCwlLCWAQ	18	2	ENSG00000117461	PIK3R3	protein_coding
Island.907	1	46727957	46728029	UAtIEI_hg19SWOWT2Du47ix_jc_Y-RuiA	72	3	ENSG00000085999	RAD54L	protein_coding
Island.908	1	46747495	46747589	UAtIEI_hg194Q7UUrDXL0nuvbE7_F_qmA	94	3	ENSG00000132128	LRRC41	protein_coding
Island.909	1	46748475	46748545	UAtIEI_hg19P7Nt1856PF5B2gvhHeuqAg	70	4	ENSG00000132128	LRRC41	protein_coding
Island.910	1	46749466	46749598	UAtIEI_hg19-oLaIDedFkSZKwjAmAiZ4A	132	7	ENSG00000132128	LRRC41	protein_coding
Island.911	1	46752742	46752749	UAtIEI_hg19IMgH6JL-SNclPHPu0PuQ1g	7	2	ENSG00000132128	LRRC41	protein_coding
Island.912	1	46757414	46757506	UAtIEI_hg19OH1gCrxNNtNdKT4f_dMzlw	92	2	ENSG00000132128	LRRC41	protein_coding
Island.913	1	46761830	46761978	UAtIEI_hg194Xyv9KcCOr9IUi79XnSDgA	148	5	ENSG00000132128	LRRC41	protein_coding
Island.914	1	46813030	46813052	UAtIEI_hg19UMCmgN7FsRpUJGY2BNCzXw	22	3	ENSG00000117481	NSUN4	protein_coding
Island.915	1	46813629	46813759	UAtIEI_hg197m8wKHxNgRCxxRrpSug3-A	130	4	ENSG00000117481	NSUN4	protein_coding
Island.916	1	46814586	46814670	UAtIEI_hg19AsGqLZCY3swMtzvitZ8uvQ	84	2	ENSG00000117481	NSUN4	protein_coding
Island.917	1	46821952	46821978	UAtIEI_hg19gCU_cTWY2kSB5C-03GwIOA	26	2	ENSG00000117481	NSUN4	protein_coding
Island.918	1	46831067	46831282	UAtIEI_hg19vT8f8Y8eL5daYy2WZDCIiQ	215	4	.	.	.
Island.919	1	46831584	46831725	UAtIEI_hg19gWmbNxrN8DgevKcoYZaJKw	141	2	.	.	.
Island.920	1	46881970	46882038	UAtIEI_hg19508qbXiAiouyR32pFmRO2Q	68	2	.	.	.
Island.921	1	47052513	47052618	UAtIEI_hg19-niCW3oj18MYdWKrvMbYlA	105	4	ENSG00000079277	MKNK1	protein_coding
Island.922	1	47053401	47053407	UAtIEI_hg19BueGNLlwvrz09kzrWCoT6Q	6	3	ENSG00000079277	MKNK1	protein_coding
Island.923	1	47116104	47116293	UAtIEI_hg19CMtKfotjxAhj699jT8mHWQ	189	2	ENSG00000123472	ATPAF1	protein_coding
Island.924	1	47117099	47117105	UAtIEI_hg19arqucp1TDE3FCT8OavKjpg	6	4	ENSG00000123472	ATPAF1	protein_coding
Island.925	1	47597129	47597239	UAtIEI_hg19EePVu5c0Fn9XGHiq1Z3dkQ	110	2	ENSG00000225506	CYP4A22-AS1	lincRNA
Island.926	1	47724387	47724490	UAtIEI_hg19hcB_e4A7CUxhWLDb-gGj4w	103	2	ENSG00000123473	STIL	protein_coding
Island.927	1	47729029	47729133	UAtIEI_hg196oQR3VOz_eBSk9fGNYhwTQ	104	2	ENSG00000123473	STIL	protein_coding
Island.928	1	47750343	47750450	UAtIEI_hg19_m3m_xm6AYKs98JH99tRfQ	107	3	ENSG00000123473	STIL	protein_coding
Island.929	1	47764853	47764856	UAtIEI_hg19R8n_G5XxsDfB66UFmC5rGQ	3	2	ENSG00000123473	STIL	protein_coding
Island.930	1	47793137	47793155	UAtIEI_hg19e1R2la64sWHZaCNXZQH-dw	18	2	.	.	.
Island.931	1	47793650	47793652	UAtIEI_hg19Yrc72r3l6HXMU6zAtbL--A	2	2	.	.	.
Island.932	1	47839788	47839981	UAtIEI_hg19zryzAZi4eE1jFdNS4NmZjw	193	9	ENSG00000162368	CMPK1	protein_coding
Island.933	1	48845262	48845417	UAtIEI_hg19N0yvv1FHYR7C8BSLzXdPfQ	155	4	ENSG00000132122	SPATA6	protein_coding
Island.934	1	50903134	50903195	UAtIEI_hg19ckdGKfDmiboCHi60KD3FCA	61	2	.	.	.
Island.935	1	50975249	50975253	UAtIEI_hg19am-q65AZ_DL-XgcBjz8A3Q	4	2	ENSG00000185104	FAF1	protein_coding
Island.936	1	51065055	51065057	UAtIEI_hg19sjr1PJLLFGLB7GGkH04xWg	2	2	ENSG00000185104	FAF1	protein_coding
Island.937	1	51068347	51068375	UAtIEI_hg19V7qJUO5CMIgiKcjHAfSIpA	28	3	ENSG00000185104	FAF1	protein_coding
Island.938	1	51089999	51090010	UAtIEI_hg19je-XYnjTIgNTofKYj7GZ1w	11	3	ENSG00000185104	FAF1	protein_coding
Island.939	1	51090701	51090711	UAtIEI_hg19e0Sx7IuSfJCnR8PSVt2seQ	10	2	ENSG00000185104	FAF1	protein_coding
Island.940	1	51106684	51106763	UAtIEI_hg19BEB5Q74oT3UFAp-fldTlsQ	79	2	ENSG00000185104	FAF1	protein_coding
Island.941	1	51108135	51108141	UAtIEI_hg19xxk-S6g1csINJSE5k-Pb0A	6	2	ENSG00000185104	FAF1	protein_coding
Island.942	1	51188812	51188986	UAtIEI_hg19e5USw5zX6dooL-gOEIJOUQ	174	2	ENSG00000185104	FAF1	protein_coding
Island.943	1	51237926	51237942	UAtIEI_hg19qBqGcVdJGPZAR99IIw8XuA	16	2	ENSG00000185104	FAF1	protein_coding
Island.944	1	51342473	51342488	UAtIEI_hg19_3lXVftcLUpu30OLBtBkAg	15	2	ENSG00000185104	FAF1	protein_coding
Island.945	1	51385814	51385991	UAtIEI_hg19nt2Crj-EzNu15tVFPm0lVQ	177	2	ENSG00000185104	FAF1	protein_coding
Island.946	1	51407927	51408007	UAtIEI_hg19-SUZ34snZASWsWyax7HaAA	80	2	ENSG00000185104	FAF1	protein_coding
Island.947	1	51427827	51427905	UAtIEI_hg199Z3jckdpIU9nweKIzK0o1A	78	4	ENSG00000123080	CDKN2C	protein_coding
Island.948	1	51477245	51477469	UAtIEI_hg19YGqG4ncUnRKPTO5-_LDERw	224	7	.	.	.
Island.949	1	51478294	51478469	UAtIEI_hg19-WQ19EsWXnRICBLLieFSjQ	175	5	.	.	.
Island.950	1	51529405	51529410	UAtIEI_hg19qko_2_enfHjT9gFqHai1wg	5	3	.	.	.
Island.951	1	51615938	51615952	UAtIEI_hg19mLj-taZuiRLgTK-to-VoAg	14	2	.	.	.
Island.952	1	51711734	51711761	UAtIEI_hg19dBCibSjqCgGWaTysOwZH9g	27	2	ENSG00000123091	RNF11	protein_coding
Island.953	1	51740251	51740335	UAtIEI_hg19b4oMNG_iCTQlyNM-grgRNA	84	5	.	.	.
Island.954	1	51748113	51748186	UAtIEI_hg19CS3BVoneVDCQBzQzDu3yUg	73	2	.	.	.
Island.955	1	51752093	51752163	UAtIEI_hg19EPhfnin4_F1IMcWZ87hYHA	70	3	.	.	.
Island.956	1	51758869	51758881	UAtIEI_hg19Wd45uvrMIEwhT36nD0q3xQ	12	3	ENSG00000085831	TTC39A	protein_coding
Island.957	1	51824463	51824543	UAtIEI_hg19cPfFPlJT9dxnqjmOTCkUVg	80	6	ENSG00000085832	EPS15	protein_coding
Island.958	1	51824971	51825343	UAtIEI_hg19gG6wtgCoEzcUbC4mqZcR8A	372	8	ENSG00000085832	EPS15	protein_coding
Island.959	1	51834467	51834469	UAtIEI_hg19ZYc5UZfRQBtFx8a5vUH3Yg	2	2	ENSG00000085832	EPS15	protein_coding
Island.960	1	51844973	51844986	UAtIEI_hg198JDSHVnZZYXOxJNMpnL5dQ	13	2	ENSG00000085832	EPS15	protein_coding
Island.961	1	51894701	51894708	UAtIEI_hg19mHDx0OCe5j2zB5mA5YyVXA	7	2	ENSG00000085832	EPS15	protein_coding
Island.962	1	51918069	51918075	UAtIEI_hg19sSRtdIxVzVCBdmNsaZDbXQ	6	2	ENSG00000085832	EPS15	protein_coding
Island.963	1	51928640	51928660	UAtIEI_hg195yoclAkcijvFKjUi5GJtYw	20	2	ENSG00000238140	RP11-253A20.1	antisense
Island.964	1	52218156	52218246	UAtIEI_hg19bZGWvdbszZZK132S7F6kuA	90	5	ENSG00000117859	OSBPL9	protein_coding
Island.965	1	52220809	52220861	UAtIEI_hg19F_VqkHczb6ekvltQaUt-aA	52	4	ENSG00000117859	OSBPL9	protein_coding
Island.966	1	52232486	52232488	UAtIEI_hg19XyV34kHQTgbQduf8rSowdw	2	2	ENSG00000117859	OSBPL9	protein_coding
Island.967	1	52261588	52261614	UAtIEI_hg19cl9HMm9-_LEvWvSHBfLfgg	26	2	ENSG00000266993	RP4-657D16.3	antisense
Island.968	1	52262047	52262091	UAtIEI_hg19s3Rznz8YjrfX3PK-77tW8g	44	3	ENSG00000266993	RP4-657D16.3	antisense
Island.969	1	52330538	52330608	UAtIEI_hg19qhV5iuDoqqLAUpYe3r3GeQ	70	2	ENSG00000078618	NRD1	protein_coding
Island.970	1	52341298	52341368	UAtIEI_hg199vnrhqVVGKGWlOtTShc3rA	70	3	ENSG00000078618	NRD1	protein_coding
Island.971	1	52479452	52479462	UAtIEI_hg19EO2vzhyLorga3ZVJtw7lKw	10	2	.	.	.
Island.972	1	52501301	52501327	UAtIEI_hg19zBu018WVvCXeyGEHHLfG8Q	26	2	ENSG00000223390	RP11-91A18.4	antisense
Island.973	1	52505637	52505878	UAtIEI_hg19Jjhm73qOKbhsKw6v8tZzTw	241	4	ENSG00000223390	RP11-91A18.4	antisense
Island.974	1	52506882	52506961	UAtIEI_hg19zPWi9BU7_Jgjxxyf0PczNQ	79	3	ENSG00000223390	RP11-91A18.4	antisense
Island.975	1	52510551	52510564	UAtIEI_hg19OVXWS9SiP5_VNpiEWdKlOw	13	2	ENSG00000117862	TXNDC12	protein_coding
Island.976	1	52531076	52531121	UAtIEI_hg19JOlj-PNQASjlHbM7hSD34A	45	2	ENSG00000134717	BTF3L4	protein_coding
Island.977	1	52531913	52532260	UAtIEI_hg19ZMdxicYHYjgMcM0HFYSoYA	347	6	ENSG00000134717	BTF3L4	protein_coding
Island.978	1	52532786	52532829	UAtIEI_hg19hkXFEu1NaBgvEGSC0yUOLA	43	2	ENSG00000134717	BTF3L4	protein_coding
Island.979	1	52535632	52535769	UAtIEI_hg19yWZOIOfQ4_0hfJmffZFS-g	137	3	ENSG00000134717	BTF3L4	protein_coding
Island.980	1	52536472	52536491	UAtIEI_hg19k7GqeuJFoFdvXaHVypGzpg	19	4	ENSG00000134717	BTF3L4	protein_coding
Island.981	1	52537910	52537933	UAtIEI_hg19OP9FX1gH85X-WRertG3VgQ	23	2	ENSG00000134717	BTF3L4	protein_coding
Island.982	1	52538493	52538680	UAtIEI_hg19RO-ZF_v5oDWShvc5G79JkQ	187	3	ENSG00000134717	BTF3L4	protein_coding
Island.983	1	52540432	52540619	UAtIEI_hg195wCYqX9csqu-0MhcJPB8Fg	187	4	ENSG00000134717	BTF3L4	protein_coding
Island.984	1	52542084	52542095	UAtIEI_hg19I3lif4GVtcu8zsCvZxtcQQ	11	2	ENSG00000134717	BTF3L4	protein_coding
Island.985	1	52545591	52545727	UAtIEI_hg19FsoujmilTjZP-8hVYFAf3A	136	2	ENSG00000134717	BTF3L4	protein_coding
Island.986	1	52549530	52549569	UAtIEI_hg19nfrO61fxZBj60ZaDbXWODQ	39	2	ENSG00000134717	BTF3L4	protein_coding
Island.987	1	52550857	52550876	UAtIEI_hg19tLJO8gscwOZxeek1CYyZHw	19	3	ENSG00000134717	BTF3L4	protein_coding
Island.988	1	52551436	52551480	UAtIEI_hg19y10Nnwl3JtQZyFpMP7bQ1w	44	2	ENSG00000134717	BTF3L4	protein_coding
Island.989	1	52614694	52614740	UAtIEI_hg19-4U0NkUMEfWw-FEoc_k3Rg	46	4	ENSG00000157077	ZFYVE9	protein_coding
Island.990	1	52777518	52777566	UAtIEI_hg19eB-l11f7-f-bdZoagUiP_A	48	5	ENSG00000157077	ZFYVE9	protein_coding
Island.991	1	52788309	52788313	UAtIEI_hg19hFtPKyP_Sf9TeH-DG_wMlQ	4	2	ENSG00000157077	ZFYVE9	protein_coding
Island.992	1	52808076	52808149	UAtIEI_hg19UJx2z2qDDRXkt7wfuhRSKQ	73	3	ENSG00000157077	ZFYVE9	protein_coding
Island.993	1	52816502	52816692	UAtIEI_hg19vD1Sl3icXQmsXWqDsnQtxw	190	10	ENSG00000154222	CC2D1B	protein_coding
Island.994	1	52817369	52817434	UAtIEI_hg19JoAsoEmi2D3ICw1Jgqi4sw	65	7	ENSG00000154222	CC2D1B	protein_coding
Island.995	1	52852527	52852541	UAtIEI_hg19ChV6KPba4pXjsTmWz6TBKw	14	4	ENSG00000085840	ORC1	protein_coding
Island.996	1	52875018	52875163	UAtIEI_hg198JMLdEbtwQmpxifqjlYAGA	145	5	ENSG00000134748	PRPF38A	protein_coding
Island.997	1	52876242	52876402	UAtIEI_hg19VcIJAHqqRjUcvduP1nBBkQ	160	2	ENSG00000134748	PRPF38A	protein_coding
Island.998	1	52907583	52907764	UAtIEI_hg19Kd3DMRhBEx9lS7gA8uNgrQ	181	3	ENSG00000134744	ZCCHC11	protein_coding
Island.999	1	52922919	52922921	UAtIEI_hg19e__82efeRoR0gM3hDpcGPg	2	2	ENSG00000134744	ZCCHC11	protein_coding
Island.1000	1	52964047	52964106	UAtIEI_hg19y-45U8nyEQbfGbTSVbLZpA	59	2	ENSG00000134744	ZCCHC11	protein_coding
Island.1001	1	52970121	52970154	UAtIEI_hg19cP_93vX8VWrh4lYSBRgjgw	33	4	ENSG00000134744	ZCCHC11	protein_coding
Island.1002	1	52971581	52971771	UAtIEI_hg19N07uR2ue2vepYuE7BXXRlA	190	2	ENSG00000134744	ZCCHC11	protein_coding
Island.1003	1	52973619	52973621	UAtIEI_hg19u5S-Bg8YjG1_pEOl12XHAA	2	2	ENSG00000134744	ZCCHC11	protein_coding
Island.1004	1	52979630	52979635	UAtIEI_hg19LoGSGVW_P9tg6zL62x1nrQ	5	2	ENSG00000134744	ZCCHC11	protein_coding
Island.1005	1	52979927	52980044	UAtIEI_hg19Q7Mo007im7MZGyPrMFZaBA	117	5	ENSG00000134744	ZCCHC11	protein_coding
Island.1006	1	52985350	52985374	UAtIEI_hg19uWs6Fo2NlkqR7_jc7t870A	24	2	ENSG00000134744	ZCCHC11	protein_coding
Island.1007	1	52996611	52996669	UAtIEI_hg192KDfr0IYmyMAVO_kizqJGg	58	2	ENSG00000134744	ZCCHC11	protein_coding
Island.1008	1	53026862	53026871	UAtIEI_hg19UQIg9IZ51xWOnrbPSiEuCw	9	2	.	.	.
Island.1009	1	53147500	53147584	UAtIEI_hg19vnj_h6WTPZcrfPQ6WadHZw	84	2	.	.	.
Island.1010	1	53148653	53148739	UAtIEI_hg19l8vsEU12MS9yL4p0O3D5sQ	86	2	.	.	.
Island.1011	1	53162741	53162745	UAtIEI_hg198-alMaI4s5qi_G2XCJ5Z3Q	4	2	ENSG00000162377	SELRC1	protein_coding
Island.1012	1	53199834	53199836	UAtIEI_hg1940Wk3ZIal1UEUKH64A5NkA	2	2	ENSG00000162378	ZYG11B	protein_coding
Island.1013	1	53216728	53216786	UAtIEI_hg19msPuJHYUlIfGP652f1ziKw	58	4	ENSG00000162378	ZYG11B	protein_coding
Island.1014	1	53217150	53217152	UAtIEI_hg190fW9j7kgq6sUK9WElzewsA	2	2	ENSG00000162378	ZYG11B	protein_coding
Island.1015	1	53271356	53271413	UAtIEI_hg19sN8462kIDTjDN6-lcNZTGw	57	2	ENSG00000162378	ZYG11B	protein_coding
Island.1016	1	53288861	53288897	UAtIEI_hg19n78mOGB5UroVV9TX9maWlQ	36	3	ENSG00000162378	ZYG11B	protein_coding
Island.1017	1	53289546	53289759	UAtIEI_hg19UHM0luexg2L7kmFF1eKbow	213	3	ENSG00000162378	ZYG11B	protein_coding
Island.1018	1	53291419	53291435	UAtIEI_hg19WEDNZFZma5KrlTg_c9hsbg	16	3	ENSG00000162378	ZYG11B	protein_coding
Island.1019	1	53327252	53327255	UAtIEI_hg19fQ7pmXjIyn2sAy507lM0qQ	3	2	ENSG00000203995	ZYG11A	protein_coding
Island.1020	1	53328112	53328191	UAtIEI_hg19cINQwsonryrCYun3in9LZQ	79	3	ENSG00000203995	ZYG11A	protein_coding
Island.1021	1	53337873	53338050	UAtIEI_hg191-RGgGupCsR_KjksfmXlVA	177	2	ENSG00000203995	ZYG11A	protein_coding
Island.1022	1	53338343	53338448	UAtIEI_hg19jhZWSmxplt_4PICAqt2etw	105	3	ENSG00000203995	ZYG11A	protein_coding
Island.1023	1	53344415	53344480	UAtIEI_hg19xTAxpmij8hU5O0yIcCOLXw	65	4	ENSG00000203995	ZYG11A	protein_coding
Island.1024	1	53345546	53345688	UAtIEI_hg19-jp5A2RhE5pSXFkZ0ttL-Q	142	7	ENSG00000203995	ZYG11A	protein_coding
Island.1025	1	53350254	53350258	UAtIEI_hg195Ug039JnkRRoLMwDKDuZQA	4	2	ENSG00000203995	ZYG11A	protein_coding
Island.1026	1	53359172	53359745	UAtIEI_hg19VYQfbXa71B6Hh5WozprywQ	573	34	ENSG00000203995	ZYG11A	protein_coding
Island.1027	1	53361227	53361435	UAtIEI_hg190GnGBdgBP9PtUDG7nCe2WQ	208	9	.	.	.
Island.1028	1	53366590	53366672	UAtIEI_hg19AA9iTJhOLc0sMrezsBxYbg	82	2	ENSG00000121310	ECHDC2	protein_coding
Island.1029	1	53367928	53368200	UAtIEI_hg19RdkUbcb3ehhgMPO42OZwaw	272	7	ENSG00000121310	ECHDC2	protein_coding
Island.1030	1	53378533	53378537	UAtIEI_hg19QxLhdBWuOjp6tZ3DZQCIng	4	2	ENSG00000121310	ECHDC2	protein_coding
Island.1031	1	53693956	53694041	UAtIEI_hg19KOMHNS9y-j7Faxpf7XYkHQ	85	2	ENSG00000162385	MAGOH	protein_coding
Island.1032	1	53703262	53703307	UAtIEI_hg19Oy-OBWwGsQqr_Vp_KlJFgA	45	2	ENSG00000162385	MAGOH	protein_coding
Island.1033	1	54240343	54240520	UAtIEI_hg19SW0bDh5RdksqxKMMmpDzVg	177	2	ENSG00000058804	TMEM48	protein_coding
Island.1034	1	54296531	54296776	UAtIEI_hg19F-qqvwaF_zriTDWq-ESeVA	245	3	ENSG00000058804	TMEM48	protein_coding
Island.1035	1	54362006	54362140	UAtIEI_hg19RM_ykg60TwAlPDO2zO4ktQ	134	6	ENSG00000211452	DIO1	protein_coding
Island.1036	1	54385577	54385605	UAtIEI_hg19CaCkz0L1JAdiSf6-xFSQfg	28	2	.	.	.
Island.1037	1	54390319	54390388	UAtIEI_hg19Rm0XDdQ-Pgce4FCC47plnA	69	2	ENSG00000081870	HSPB11	protein_coding
Island.1038	1	54441007	54441066	UAtIEI_hg19i9B7NCclk8iUQycMxJm0eA	59	2	ENSG00000219102	RP1-167A19.5	pseudogene
Island.1039	1	54496690	54496695	UAtIEI_hg19T1SLCgoG1clPfZh6jZEGUA	5	2	.	.	.
Island.1040	1	54501382	54501510	UAtIEI_hg19cWjM3A_SrktZRHgNYG7u2A	128	2	ENSG00000116209	TMEM59	protein_coding
Island.1041	1	54565217	54565362	UAtIEI_hg19ipVH7AvHnCCX2_KE3X8wRA	145	3	ENSG00000116205	TCEANC2	protein_coding
Island.1042	1	54567368	54567462	UAtIEI_hg19zEGKqs2ZjGi5_ZK_BqDRaw	94	4	ENSG00000116205	TCEANC2	protein_coding
Island.1043	1	54571378	54571400	UAtIEI_hg19akGXqrftK2XFhdeRJTtERQ	22	3	ENSG00000212670	AL161915.1	protein_coding
Island.1044	1	54648297	54648360	UAtIEI_hg19RUmCLFSaF0LywAKFfo99RQ	63	2	ENSG00000215883	CYB5RL	protein_coding
Island.1045	1	55587782	55587787	UAtIEI_hg19toOJi5n_D95XVI4G2dt_wg	5	3	ENSG00000162402	USP24	protein_coding
Island.1046	1	56867640	56867716	UAtIEI_hg191Ydrwt2O6CZbwcxag6A2JA	76	3	.	.	.
Island.1047	1	57039679	57039685	UAtIEI_hg198CT9pStX5QIADJRgSipVYQ	6	2	ENSG00000162407	PPAP2B	protein_coding
Island.1048	1	57124512	57124516	UAtIEI_hg19GwL7WjiUMfy1s6sridhBIQ	4	2	ENSG00000162409	PRKAA2	protein_coding
Island.1049	1	57693448	57693502	UAtIEI_hg19j1mO7FudWxE7vdAmXiljgw	54	4	ENSG00000173406	DAB1	protein_coding
Island.1050	1	58068820	58068878	UAtIEI_hg19OY2z7yf8E8wtfVs3kRrsYQ	58	2	ENSG00000173406	DAB1	protein_coding
Island.1051	1	60320552	60320752	UAtIEI_hg1964F4xbvXQmfkVk7h7E0TNg	200	3	ENSG00000134709	HOOK1	protein_coding
Island.1052	1	61580040	61580051	UAtIEI_hg19i1kvydJRn8_OPb1vLcR7Ng	11	2	ENSG00000162599	NFIA	protein_coding
Island.1053	1	61580682	61580781	UAtIEI_hg193Uf4mGHUgUzKeS-K-lBsuA	99	2	ENSG00000162599	NFIA	protein_coding
Island.1054	1	61592816	61593050	UAtIEI_hg19Xl0spSymcG8i1HotuEv69Q	234	6	ENSG00000162599	NFIA	protein_coding
Island.1055	1	61594674	61594688	UAtIEI_hg19UhVPJhF0hVeGM2xuB213uQ	14	2	ENSG00000162599	NFIA	protein_coding
Island.1056	1	61619949	61620090	UAtIEI_hg19GqFMoc1B-TtVYoT2Bv8OLw	141	5	ENSG00000162599	NFIA	protein_coding
Island.1057	1	61682486	61682561	UAtIEI_hg19-KJCMZwkpYrnC8rFFGFtIQ	75	3	ENSG00000162599	NFIA	protein_coding
Island.1058	1	62061370	62061374	UAtIEI_hg19E2IQdjxKKzS89u0Q5sq36Q	4	3	.	.	.
Island.1059	1	62150548	62150655	UAtIEI_hg19ouanI5lvKV9xPEAMjJsbkw	107	2	ENSG00000162604	TM2D1	protein_coding
Island.1060	1	62155089	62155223	UAtIEI_hg199mzUzJD1DQ2cY_58P3px3g	134	3	ENSG00000162604	TM2D1	protein_coding
Island.1061	1	62155943	62155946	UAtIEI_hg197IiKmcKYsBfzgfzvHZOOyA	3	2	ENSG00000162604	TM2D1	protein_coding
Island.1062	1	62169604	62169606	UAtIEI_hg19kVnroUf3XclU7Q8k7W0SNw	2	2	ENSG00000162604	TM2D1	protein_coding
Island.1063	1	62170121	62170124	UAtIEI_hg194DgCXus2A3tVzvcqY7-Xkw	3	2	ENSG00000162604	TM2D1	protein_coding
Island.1064	1	62171039	62171076	UAtIEI_hg19HD-rxGCJuVski3EIkaV6gg	37	4	ENSG00000162604	TM2D1	protein_coding
Island.1065	1	62178178	62178291	UAtIEI_hg19NMZ1dHAer8KZVAAFKW2IWg	113	2	ENSG00000162604	TM2D1	protein_coding
Island.1066	1	62180324	62180365	UAtIEI_hg19rqmvpmALJ1e6obBiIM5IlQ	41	2	ENSG00000162604	TM2D1	protein_coding
Island.1067	1	62186780	62186872	UAtIEI_hg19QoOA-eOPfbV6OpB2uEEErA	92	3	ENSG00000162604	TM2D1	protein_coding
Island.1068	1	62188118	62188178	UAtIEI_hg19F5XNueFQLR43taivt7Zf-g	60	3	ENSG00000162604	TM2D1	protein_coding
Island.1069	1	62211093	62211103	UAtIEI_hg19g1rrbXycYezbk9JEINAB6w	10	2	ENSG00000132849	INADL	protein_coding
Island.1070	1	62276114	62276116	UAtIEI_hg19Qyhi3VbwiLxyyUegiQQp-A	2	2	ENSG00000132849	INADL	protein_coding
Island.1071	1	62303222	62303342	UAtIEI_hg196erz7mOCEpaG25uSxkx9Zg	120	3	ENSG00000132849	INADL	protein_coding
Island.1072	1	62334300	62334305	UAtIEI_hg19glrsSgc73yOgprmDBdHVAA	5	2	ENSG00000132849	INADL	protein_coding
Island.1073	1	62485584	62485586	UAtIEI_hg19SYuKPrjeD4lse4cvjiGj4w	2	2	ENSG00000132849	INADL	protein_coding
Island.1074	1	62492543	62492574	UAtIEI_hg19V1_kWMGrvHO0JY8qjAiGFg	31	2	ENSG00000132849	INADL	protein_coding
Island.1075	1	62526125	62526144	UAtIEI_hg19CpB-zNU_amDja9yakYUglw	19	2	ENSG00000132849	INADL	protein_coding
Island.1076	1	62915324	62915436	UAtIEI_hg192Mv3qMnIBOaRCyaO8IWhYQ	112	4	ENSG00000162607	USP1	protein_coding
Island.1077	1	62917944	62918092	UAtIEI_hg19Gi_BdaMCrVoFZtFvggQUBA	148	4	.	.	.
Island.1078	1	62919918	62919931	UAtIEI_hg19HdFRUKtCJpRhBIfgW3e7jA	13	2	.	.	.
Island.1079	1	63290785	63290857	UAtIEI_hg19hsOqPtRsEFoGggE_nGdbxg	72	2	ENSG00000125703	ATG4C	protein_coding
Island.1080	1	63868317	63868335	UAtIEI_hg19lZk6jXWy_5wPp-gWV1na9A	18	2	ENSG00000088035	ALG6	protein_coding
Island.1081	1	63888742	63888834	UAtIEI_hg19pNSfbC6fbU_3yWklhaWR_w	92	2	ENSG00000088035	ALG6	protein_coding
Island.1082	1	63948434	63948493	UAtIEI_hg19X5FMrU6qteJiQ05v65ZtUg	59	2	ENSG00000142856	ITGB3BP	protein_coding
Island.1083	1	64611737	64611904	UAtIEI_hg198V76soa34eJ9ygfDDqJuIQ	167	2	ENSG00000223949	RP11-24J23.2	antisense
Island.1084	1	65100178	65100345	UAtIEI_hg19M302c_Q_Y0IFqcKvcI7Tjw	167	4	ENSG00000158966	CACHD1	protein_coding
Island.1085	1	65101672	65101683	UAtIEI_hg19qPfVevlb8MJnjSKchkJliA	11	2	ENSG00000158966	CACHD1	protein_coding
Island.1086	1	65385242	65385244	UAtIEI_hg19mYuXZK4zRdc8dPwqyE0t2Q	2	2	ENSG00000162434	JAK1	protein_coding
Island.1087	1	65470943	65470970	UAtIEI_hg19Fm18HLufgqIjRH5vCzCWiA	27	3	.	.	.
Island.1088	1	65489298	65489362	UAtIEI_hg19kNbJIDSNtYE6Q-brq5IEhA	64	3	.	.	.
Island.1089	1	65892488	65892521	UAtIEI_hg191cBxeilOSls_f4pep3VLUw	33	2	ENSG00000213625	LEPROT	protein_coding
Island.1090	1	65953912	65953917	UAtIEI_hg19t3mlqo9avDXs9TPYYzsroQ	5	2	ENSG00000116678	LEPR	protein_coding
Island.1091	1	67301885	67301949	UAtIEI_hg19wd3ou2OC_OE4zhvQr9WlFA	64	2	ENSG00000152763	WDR78	protein_coding
Island.1092	1	67401979	67402184	UAtIEI_hg19x9n7vDypcNA553xwFUkbRw	205	3	ENSG00000198160	MIER1	protein_coding
Island.1093	1	67402554	67402603	UAtIEI_hg19hmDENYSM7fpSkLJq8Ct5oQ	49	3	ENSG00000198160	MIER1	protein_coding
Island.1094	1	67429469	67429471	UAtIEI_hg199m89XWSyf_uUQdDk4NLSEw	2	2	ENSG00000198160	MIER1	protein_coding
Island.1095	1	67797378	67797443	UAtIEI_hg19mBhhXgoTikGP0zAFpc4fTg	65	3	ENSG00000081985	IL12RB2	protein_coding
Island.1096	1	67879586	67879691	UAtIEI_hg19-xUS_oGOgKSFfq1lUZ7sBw	105	3	ENSG00000142864	SERBP1	protein_coding
Island.1097	1	67884275	67884342	UAtIEI_hg19eG4A9NAeC2mdlKq7tZvALQ	67	2	ENSG00000142864	SERBP1	protein_coding
Island.1098	1	68364618	68364763	UAtIEI_hg19ut0BBfdFRhnygcBWv2wVmg	145	3	ENSG00000232284	GNG12-AS1	lincRNA
Island.1099	1	68365454	68365689	UAtIEI_hg19dzA_8_7BjYD77UVR2-Dx0w	235	3	ENSG00000232284	GNG12-AS1	lincRNA
Island.1100	1	68439876	68439899	UAtIEI_hg19UQXAMcJzidm6xhEq17eMqg	23	2	ENSG00000232284	GNG12-AS1	lincRNA
Island.1101	1	68644184	68644202	UAtIEI_hg19XMMlF3WhGqcuhyF1Oclj0A	18	4	ENSG00000232284	GNG12-AS1	lincRNA
Island.1102	1	68656574	68656578	UAtIEI_hg19lg-X2jJ9VpVHWPKfS-_dTA	4	2	ENSG00000232284	GNG12-AS1	lincRNA
Island.1103	1	70183523	70183533	UAtIEI_hg1978JNyVpLTCeQBwsngPVJBQ	10	2	ENSG00000033122	LRRC7	protein_coding
Island.1104	1	70633435	70633570	UAtIEI_hg19jIzqmz2kJ4I67_wB_Zg4Og	135	4	ENSG00000066557	LRRC40	protein_coding
Island.1105	1	70676192	70676212	UAtIEI_hg198VgaTrj-SRiKhsxBRKJI-Q	20	2	ENSG00000116754	SRSF11	protein_coding
Island.1106	1	70707731	70707755	UAtIEI_hg19iDB8dnBLWfk1Qrpw3dWoHw	24	2	ENSG00000116754	SRSF11	protein_coding
Island.1107	1	70770755	70770769	UAtIEI_hg19ssCZAEbsMbLZDcpIsn28lw	14	2	ENSG00000118454	ANKRD13C	protein_coding
Island.1108	1	70775296	70775352	UAtIEI_hg19kFkyKWsNGXExCG2tsl8jfg	56	3	ENSG00000118454	ANKRD13C	protein_coding
Island.1109	1	70784544	70784636	UAtIEI_hg19toS_xQyPcdmHVRSF_LEtQg	92	3	ENSG00000118454	ANKRD13C	protein_coding
Island.1110	1	70785031	70785251	UAtIEI_hg19b_uQ7-4scWj2U0PfCn4Zjw	220	4	ENSG00000118454	ANKRD13C	protein_coding
Island.1111	1	70817246	70817356	UAtIEI_hg19cUbuf-EfU_aQEgHaKd2B2w	110	3	ENSG00000118454	ANKRD13C	protein_coding
Island.1112	1	70905508	70905519	UAtIEI_hg19iUVj4yj4bBIXgsuufRKkFg	11	3	ENSG00000116761	CTH	protein_coding
Island.1113	1	70910721	70910793	UAtIEI_hg19eH0GEChub9EVnCvZsRrLUw	72	4	.	.	.
Island.1114	1	71711888	71711890	UAtIEI_hg197I0tiaj89dSeN6tKV_2tPA	2	2	ENSG00000229956	ZRANB2-AS2	lincRNA
Island.1115	1	76216613	76216631	UAtIEI_hg19P99nuy1xfFxDty9PKoymDw	18	3	ENSG00000117054	ACADM	protein_coding
Island.1116	1	76269115	76269181	UAtIEI_hg19mjCVgNXYIA5vNN5cKyqx_A	66	2	ENSG00000057468	MSH4	protein_coding
Island.1117	1	76916885	76916993	UAtIEI_hg1925PpRx5s7uSFTZOkZuMHjA	108	2	ENSG00000184005	ST6GALNAC3	protein_coding
Island.1118	1	77661642	77661852	UAtIEI_hg197H3KpXd7gnNCWNIBtbe1rQ	210	4	ENSG00000142892	PIGK	protein_coding
Island.1119	1	77662318	77662548	UAtIEI_hg19b4S2EzhdymKunhBzKgeYYg	230	4	ENSG00000142892	PIGK	protein_coding
Island.1120	1	77721768	77721818	UAtIEI_hg19V8eAozKd6glOyKt7v_wHTw	50	2	.	.	.
Island.1121	1	78058098	78058154	UAtIEI_hg195zYt36hZPyrb0VlJtG-KIQ	56	4	ENSG00000036549	ZZZ3	protein_coding
Island.1122	1	78068959	78068983	UAtIEI_hg19NLpO_ICH3ma2nDM7DRtIeA	24	2	ENSG00000036549	ZZZ3	protein_coding
Island.1123	1	78069651	78069737	UAtIEI_hg19kgK1k-qeyYTg1cX4Bx9j5A	86	2	ENSG00000036549	ZZZ3	protein_coding
Island.1124	1	78124247	78124252	UAtIEI_hg19u25dzHCURdk5UDU_9MF8Nw	5	2	ENSG00000036549	ZZZ3	protein_coding
Island.1125	1	78125633	78125716	UAtIEI_hg19FoLwm-M3TaOwxovw5njfYg	83	2	ENSG00000036549	ZZZ3	protein_coding
Island.1126	1	78145079	78145088	UAtIEI_hg192XH2P-96MM1EV4-RgiytnA	9	4	ENSG00000036549	ZZZ3	protein_coding
Island.1127	1	78171007	78171221	UAtIEI_hg19NQESCb1ALDF1gClI0DKB0A	214	3	ENSG00000077254	USP33	protein_coding
Island.1128	1	78182714	78182747	UAtIEI_hg19oIWQ4xpFHTry_tj3DFOEPQ	33	6	ENSG00000077254	USP33	protein_coding
Island.1129	1	78183052	78183067	UAtIEI_hg199tyIkEl9SpDXcJfCqS07RA	15	3	ENSG00000077254	USP33	protein_coding
Island.1130	1	78189465	78189488	UAtIEI_hg19rcudjtoTrpdd2rI6DULUyQ	23	2	ENSG00000077254	USP33	protein_coding
Island.1131	1	78198615	78198683	UAtIEI_hg19cmU2OsaTLU4GkHHEUiQfZw	68	2	ENSG00000077254	USP33	protein_coding
Island.1132	1	78198956	78198967	UAtIEI_hg19Uj6bSwDMXf9bK143jz8Twg	11	2	ENSG00000077254	USP33	protein_coding
Island.1133	1	78255094	78255163	UAtIEI_hg19Q1lIo7zVjMUKRIV3i5AQDw	69	3	ENSG00000180488	FAM73A	protein_coding
Island.1134	1	78256412	78256493	UAtIEI_hg191v-09B-QC43RoHATFwFq3A	81	2	ENSG00000180488	FAM73A	protein_coding
Island.1135	1	78256718	78256800	UAtIEI_hg19Y1_uuLoY6398NIJx_DyhYw	82	4	ENSG00000180488	FAM73A	protein_coding
Island.1136	1	78439122	78439203	UAtIEI_hg19NjY6PmGXuvp3yhsUNzZmrg	81	5	ENSG00000162613	FUBP1	protein_coding
Island.1137	1	78459960	78459967	UAtIEI_hg19XzMkocNS2Xjespode2QsBQ	7	2	ENSG00000162616	DNAJB4	protein_coding
Island.1138	1	80400270	80400275	UAtIEI_hg1969KQDECw5AkoIlupbHU_jg	5	2	.	.	.
Island.1139	1	82023103	82023151	UAtIEI_hg19x5glspI-0bmAC8q_vGotLg	48	3	ENSG00000234953	RP5-837I24.2	processed_transcript
Island.1140	1	82325171	82325231	UAtIEI_hg198lidSNaFxCp_fhHPepnQVQ	60	3	ENSG00000117114	LPHN2	protein_coding
Island.1141	1	82326871	82326961	UAtIEI_hg19VdJghz06STggtQB-sr3Raw	90	2	ENSG00000117114	LPHN2	protein_coding
Island.1142	1	84415165	84415209	UAtIEI_hg19TQqmZiyRu2Vx7p5j7lD0Kg	44	2	ENSG00000137941	TTLL7	protein_coding
Island.1143	1	84582426	84582454	UAtIEI_hg19NxSH4fAdeLIV9KYl8Fd2aw	28	4	ENSG00000142875	PRKACB	protein_coding
Island.1144	1	84599161	84599167	UAtIEI_hg19uhkaQ0y2UkJNzJUoLa4QEQ	6	2	ENSG00000142875	PRKACB	protein_coding
Island.1145	1	84615833	84615879	UAtIEI_hg197TFCGYaCvZwJgpe6mSXNuA	46	3	ENSG00000142875	PRKACB	protein_coding
Island.1146	1	84618372	84618374	UAtIEI_hg19eWVSx0DCuPEBGQ50xeJ8Cg	2	2	ENSG00000142875	PRKACB	protein_coding
Island.1147	1	84992331	84992378	UAtIEI_hg19HneR3Ij0idzbkGDTdpEyGg	47	2	ENSG00000122432	SPATA1	pseudogene
Island.1148	1	85010783	85010857	UAtIEI_hg19MjAMf0AmiHtNK4X3U98VsA	74	2	ENSG00000122432	SPATA1	pseudogene
Island.1149	1	85116913	85116939	UAtIEI_hg191AeGut1U_EBAqDm10dKiRQ	26	2	ENSG00000117155	SSX2IP	protein_coding
Island.1150	1	85397463	85397565	UAtIEI_hg1914xtXkmDiqyVfJVw5Ucj7Q	102	5	ENSG00000153898	MCOLN2	protein_coding
Island.1151	1	85398061	85398133	UAtIEI_hg19ZIhkCBX6-45jHEK58MzWPQ	72	3	ENSG00000153898	MCOLN2	protein_coding
Island.1152	1	85450628	85450643	UAtIEI_hg19R_2pkuuoNvwdafNpnItoJg	15	2	ENSG00000153898	MCOLN2	protein_coding
Island.1153	1	85481978	85482126	UAtIEI_hg19UoJg4kT8-NTsube2Wpb_Hg	148	6	ENSG00000162643	WDR63	protein_coding
Island.1154	1	85483434	85483477	UAtIEI_hg19rIzGCjfMfFrsoz_-TWgiGw	43	4	ENSG00000162643	WDR63	protein_coding
Island.1155	1	85488829	85488880	UAtIEI_hg19jfKoNC6dchEKjJ_u0DMaPw	51	2	ENSG00000055732	MCOLN3	protein_coding
Island.1156	1	85489789	85489823	UAtIEI_hg19xoQXZNgy01uSrfkB9T1O4A	34	3	ENSG00000055732	MCOLN3	protein_coding
Island.1157	1	85627223	85627314	UAtIEI_hg19ppmf0gz5fFGhasUC-G8gRQ	91	3	ENSG00000097096	SYDE2	protein_coding
Island.1158	1	85628899	85628990	UAtIEI_hg19eaP1_V2DJeWg9_Ap0_xqYg	91	2	ENSG00000097096	SYDE2	protein_coding
Island.1159	1	85646175	85646334	UAtIEI_hg19onVSdB5CCXu7q4asNIAwUA	159	5	ENSG00000097096	SYDE2	protein_coding
Island.1160	1	85722238	85722333	UAtIEI_hg193k50q73hfHAPXipoDU8Rzw	95	3	ENSG00000162642	C1orf52	protein_coding
Island.1161	1	85861226	85861233	UAtIEI_hg19c__L2iTMaI0XOB6ITcJqxw	7	2	ENSG00000223653	RP11-131L23.1	lincRNA
Island.1162	1	85863641	85863717	UAtIEI_hg19eHA9TBFHf8_u2VlF4wOAFg	76	3	ENSG00000223653	RP11-131L23.1	lincRNA
Island.1163	1	86124049	86124118	UAtIEI_hg19DSamnbNGQdNFhRc7fkFuOg	69	4	ENSG00000117174	ZNHIT6	protein_coding
Island.1164	1	86844632	86844755	UAtIEI_hg191jgQ_Scc0KEqKenyHzAn2w	123	2	ENSG00000122417	ODF2L	protein_coding
Island.1165	1	87338118	87338143	UAtIEI_hg19_fVDZHEi2zzFucmQFN769g	25	3	ENSG00000183291	2017-09-15	protein_coding
Island.1166	1	87339412	87339440	UAtIEI_hg19wMa2pIP51BNo9rZ63KmvWA	28	2	ENSG00000183291	2017-09-15	protein_coding
Island.1167	1	87356817	87356939	UAtIEI_hg194CBHokN2U9LxwtLwbG2-3Q	122	3	ENSG00000183291	2017-09-15	protein_coding
Island.1168	1	87362886	87362931	UAtIEI_hg19Rdwi63_mjAUvk-_FkQgDOQ	45	2	ENSG00000183291	2017-09-15	protein_coding
Island.1169	1	87421476	87421492	UAtIEI_hg1902L4bjbCVc5c_nCf0JQ3vQ	16	4	ENSG00000153936	HS2ST1	protein_coding
Island.1170	1	87475596	87475673	UAtIEI_hg192769nXI8A2eyfWmF5W15LA	77	2	ENSG00000267561	HS2ST1	protein_coding
Island.1171	1	89176500	89176768	UAtIEI_hg19lgN_Q20R_FlPctF77Ybc9w	268	8	ENSG00000065243	PKN2	protein_coding
Island.1172	1	89229196	89229205	UAtIEI_hg19yOkMWA59Hzorhh46Kcgjhg	9	2	ENSG00000065243	PKN2	protein_coding
Island.1173	1	89254184	89254366	UAtIEI_hg19OzDFmTKsEuq6-MakbzNnMQ	182	2	ENSG00000065243	PKN2	protein_coding
Island.1174	1	89275373	89275520	UAtIEI_hg19kTD6M6-1J4e0yf0NgNzpZw	147	4	ENSG00000065243	PKN2	protein_coding
Island.1175	1	89400011	89400074	UAtIEI_hg19KC872xrxw-X5-I9hGXYfhw	63	3	.	.	.
Island.1176	1	89424749	89424789	UAtIEI_hg19QPRXTMG_eMMSQTExmhgxlQ	40	2	ENSG00000137944	CCBL2	protein_coding
Island.1177	1	89442770	89442794	UAtIEI_hg19O-qLw_dwGnSc-GxXWPIohg	24	3	ENSG00000137944	CCBL2	protein_coding
Island.1178	1	90430017	90430057	UAtIEI_hg19o0FmM7eaYDNnbJyJtHayCw	40	2	.	.	.
Island.1179	1	91420181	91420210	UAtIEI_hg1958zHcLqqz3lPoF-pS_3img	29	3	ENSG00000122482	ZNF644	protein_coding
Island.1180	1	91432151	91432207	UAtIEI_hg19GppmFFyOe-dv9iuTbGQzkg	56	2	ENSG00000122482	ZNF644	protein_coding
Island.1181	1	91436393	91436519	UAtIEI_hg19MbRK5TiDy_x14qVEFnANQw	126	2	ENSG00000122482	ZNF644	protein_coding
Island.1182	1	91439774	91439840	UAtIEI_hg19XqsHuRzhpEPH4qkdQQUCYw	66	7	ENSG00000122482	ZNF644	protein_coding
Island.1183	1	91478727	91478771	UAtIEI_hg19v59vMoPqwsNzTA1AemvOWw	44	3	ENSG00000122482	ZNF644	protein_coding
Island.1184	1	92109510	92109577	UAtIEI_hg19LaH4vIEd3FtMj4UkbH8tJA	67	6	ENSG00000203914	HSP90B3P	pseudogene
Island.1185	1	92169627	92169769	UAtIEI_hg19zQCxXUgk6McEarVAH3oTuw	142	2	ENSG00000069702	TGFBR3	protein_coding
Island.1186	1	92487994	92488173	UAtIEI_hg195DdRTq4wdyaFerBkie88PQ	179	8	.	.	.
Island.1187	1	92488749	92488904	UAtIEI_hg19omrBoP16f60-3zi4o3WMVg	155	3	.	.	.
Island.1188	1	92610204	92610221	UAtIEI_hg19KE7pUCuHtYXQkLV-mSdQew	17	2	ENSG00000189195	BTBD8	protein_coding
Island.1189	1	92739074	92739299	UAtIEI_hg19T8MEma97aEH7NnsQFXHUJg	225	4	ENSG00000174842	GLMN	protein_coding
Island.1190	1	92741560	92741562	UAtIEI_hg19rJfjC4EkponbUB0GLYcFDA	2	2	ENSG00000174842	GLMN	protein_coding
Island.1191	1	92744819	92744951	UAtIEI_hg19WhtD0qZ2azJqTFwMcJlhww	132	4	ENSG00000174842	GLMN	protein_coding
Island.1192	1	92785390	92785444	UAtIEI_hg19qsUI9G-nxSwjwf0nw6HDHg	54	2	ENSG00000122484	RPAP2	protein_coding
Island.1193	1	92787550	92787737	UAtIEI_hg19hb95GDUcW0WXrO2LUTGKfA	187	2	ENSG00000122484	RPAP2	protein_coding
Island.1194	1	92816707	92816808	UAtIEI_hg19HM84wK03hWRYawyiwyBpcg	101	4	ENSG00000122484	RPAP2	protein_coding
Island.1195	1	92821993	92822056	UAtIEI_hg195P9zY_doNP-ufOywgzJEIg	63	5	ENSG00000122484	RPAP2	protein_coding
Island.1196	1	92822543	92822605	UAtIEI_hg19qqhBlD7ziwPNGfmKgnOFng	62	3	ENSG00000122484	RPAP2	protein_coding
Island.1197	1	92862266	92862397	UAtIEI_hg19gcnZbBY04lQK4GSlaKa-Jg	131	2	.	.	.
Island.1198	1	92862796	92862897	UAtIEI_hg19wNYfzrzQAQjWzwhJYLAz2A	101	8	.	.	.
Island.1199	1	92863466	92863682	UAtIEI_hg19Yn3HQVhGirNSOGHotROakA	216	9	.	.	.
Island.1200	1	92865945	92866126	UAtIEI_hg19XffAe7Ka8OvIu6bsywyxzA	181	8	ENSG00000261311	RP5-1014C4.3	lincRNA
Island.1201	1	92944610	92944679	UAtIEI_hg19PtFIRkqxB6EIMYlcizVN-A	69	2	ENSG00000162676	GFI1	protein_coding
Island.1202	1	92989437	92989571	UAtIEI_hg19fRWsKbImRVyD7FMMsO-bmQ	134	5	ENSG00000067208	EVI5	protein_coding
Island.1203	1	93005884	93005888	UAtIEI_hg19uKT2C2P39koNB0fpRmYrtA	4	2	ENSG00000067208	EVI5	protein_coding
Island.1204	1	93069829	93069860	UAtIEI_hg19qPvLW1yHkB4gUvg_67HZCg	31	2	ENSG00000067208	EVI5	protein_coding
Island.1205	1	93109008	93109020	UAtIEI_hg19a15AdFLob0WqF7vpF3tmHw	12	2	ENSG00000067208	EVI5	protein_coding
Island.1206	1	93113363	93113505	UAtIEI_hg19XCCa8Ue88oNWMIx8BuvPKg	142	3	ENSG00000067208	EVI5	protein_coding
Island.1207	1	93187042	93187175	UAtIEI_hg19QXoiXQIRTQlsOnatSzNteg	133	7	ENSG00000067208	EVI5	protein_coding
Island.1208	1	93198206	93198341	UAtIEI_hg19QXW4tP4cRPLyxTVmczWWsg	135	5	ENSG00000067208	EVI5	protein_coding
Island.1209	1	93199094	93199101	UAtIEI_hg19C7PfihPr2dkZmuwAI46qIQ	7	2	ENSG00000067208	EVI5	protein_coding
Island.1210	1	93305453	93305538	UAtIEI_hg19ZSSHR7W2UduSoKAbgOBFFQ	85	2	ENSG00000122406	RPL5	protein_coding
Island.1211	1	93366324	93366344	UAtIEI_hg19NCAKzXvPjHwPqOLhs_Ijdw	20	2	ENSG00000154511	FAM69A	protein_coding
Island.1212	1	93551900	93551943	UAtIEI_hg19QLl9ubRFFMNqRMaIFA_npw	43	2	ENSG00000143033	MTF2	protein_coding
Island.1213	1	93567976	93567978	UAtIEI_hg19YyI2TqsLD-iuVkyuNpUwXA	2	2	ENSG00000143033	MTF2	protein_coding
Island.1214	1	93582157	93582187	UAtIEI_hg19RX-gQin_voHo9Z4FWQdozg	30	2	ENSG00000143033	MTF2	protein_coding
Island.1215	1	93624203	93624302	UAtIEI_hg19ltuo40iFldbpQoz-dO9lyw	99	2	ENSG00000117500	TMED5	protein_coding
Island.1216	1	93693375	93693499	UAtIEI_hg19oRuABGAmsxYXZLSK-ouh8g	124	3	ENSG00000122483	CCDC18	protein_coding
Island.1217	1	93695780	93695804	UAtIEI_hg19Nn_4BrmJiNcehsyn2RVMLA	24	2	ENSG00000122483	CCDC18	protein_coding
Island.1218	1	93715162	93715242	UAtIEI_hg19J0lU70zXNTIIa1zs90FIQQ	80	3	ENSG00000122483	CCDC18	protein_coding
Island.1219	1	93715661	93715754	UAtIEI_hg190GW5MQpWtzLeWuGPKXxWyA	93	2	ENSG00000122483	CCDC18	protein_coding
Island.1220	1	93750024	93750105	UAtIEI_hg19LmSEsGZMf1M7ev7MVaSHNg	81	2	ENSG00000223745	RP4-717I23.3	processed_transcript
Island.1221	1	93792421	93792432	UAtIEI_hg191-anaI46rDMfaTgP-epm1A	11	2	ENSG00000223745	RP4-717I23.3	processed_transcript
Island.1222	1	93799692	93799712	UAtIEI_hg19cjYFHuKCkaItpSa4xe9UIQ	20	2	ENSG00000223745	RP4-717I23.3	processed_transcript
Island.1223	1	93840702	93840749	UAtIEI_hg19xiboJ74pW5U-KATaNm4sZA	47	4	.	.	.
Island.1224	1	93969999	93970002	UAtIEI_hg19BnqG5J9b2OQEw4BGG2WTbQ	3	2	ENSG00000137942	FNBP1L	protein_coding
Island.1225	1	94349292	94349352	UAtIEI_hg19CpsLJvOF_v-YTJVcOi87lg	60	2	.	.	.
Island.1226	1	95196880	95196978	UAtIEI_hg19u4ywgpqXaqx39KN7cIyfhA	98	2	ENSG00000224081	RP11-86H7.1	processed_transcript
Island.1227	1	95382729	95382731	UAtIEI_hg19gZwdP1tORN4iG67ZnQsGog	2	2	ENSG00000117519	CNN3	protein_coding
Island.1228	1	95461146	95461183	UAtIEI_hg1912qjxEM_ew8EKX9zzX2YnA	37	2	ENSG00000250094	RP4-639F20.3	processed_transcript
Island.1229	1	95603453	95603458	UAtIEI_hg19FBtelK4QaXOohx9G6ipxgQ	5	2	ENSG00000231992	RP11-57H12.2	processed_transcript
Island.1230	1	95700994	95701175	UAtIEI_hg195twW5RE0uSWcinD1kJS1zA	181	2	ENSG00000122481	RWDD3	protein_coding
Island.1231	1	97263775	97263855	UAtIEI_hg19R7LfMWvhnhfL4vDnPmS2XA	80	3	ENSG00000117569	PTBP2	protein_coding
Island.1232	1	100489995	100490303	UAtIEI_hg19pIIWVrDAAqz23N16V2ngPQ	308	7	ENSG00000117620	SLC35A3	protein_coding
Island.1233	1	100506133	100506146	UAtIEI_hg192NefsQ88owM85uOxjU7g0w	13	2	ENSG00000156875	HIAT1	protein_coding
Island.1234	1	100558242	100558296	UAtIEI_hg19EHor4DxsPk5TfmY7fqRABQ	54	3	ENSG00000156876	SASS6	protein_coding
Island.1235	1	100559195	100559265	UAtIEI_hg19Tlm5Ywf6lGL3ct3xgPLRGg	70	3	ENSG00000156876	SASS6	protein_coding
Island.1236	1	100565745	100565753	UAtIEI_hg19RLf_goL_eGVJUqAD78p0hA	8	2	ENSG00000156876	SASS6	protein_coding
Island.1237	1	100590074	100590186	UAtIEI_hg19zk4UI7-pUWSh6-dnW9KTfw	112	5	ENSG00000156876	SASS6	protein_coding
Island.1238	1	100611319	100611384	UAtIEI_hg19ss9meIYm501BUqzlnrjZNQ	65	3	ENSG00000122435	TRMT13	protein_coding
Island.1239	1	100616507	100616595	UAtIEI_hg19hkozAptiyypO1Qm81JxxDg	88	6	ENSG00000122477	LRRC39	protein_coding
Island.1240	1	100617397	100617435	UAtIEI_hg19gbIjxVGVbM35LBylQfBc6w	38	2	ENSG00000122477	LRRC39	protein_coding
Island.1241	1	100618502	100618544	UAtIEI_hg19VomHvphyadDgpuqzOmUHLQ	42	2	ENSG00000122477	LRRC39	protein_coding
Island.1242	1	100619355	100619392	UAtIEI_hg19nbUGDaZtrwSMKPkBWhdUcg	37	2	ENSG00000122477	LRRC39	protein_coding
Island.1243	1	100654811	100654887	UAtIEI_hg19IT1v5a7_2HD4P9ETqs35BA	76	3	.	.	.
Island.1244	1	100675185	100675258	UAtIEI_hg19rMWRU9ZhimMT2oADYrZNGw	73	3	ENSG00000137992	DBT	protein_coding
Island.1245	1	100677405	100677468	UAtIEI_hg19DVF96qn9U2OJKZOcyVJ0mA	63	3	ENSG00000137992	DBT	protein_coding
Island.1246	1	100742045	100742068	UAtIEI_hg19QuiomM9eo_Ab7Yh-bKvcWA	23	2	ENSG00000137996	RTCA	protein_coding
Island.1247	1	101463058	101463060	UAtIEI_hg19aUPqo76YcYnfBJ3acbqovg	2	2	ENSG00000117543	DPH5	protein_coding
Island.1248	1	101541152	101541172	UAtIEI_hg19TLQ1Z1zStjMigECWmM_Vtw	20	3	ENSG00000233184	RP11-421L21.3	lincRNA
Island.1249	1	101542248	101542259	UAtIEI_hg19qfoWSMpmOAtWiXBMPtevCw	11	2	ENSG00000233184	RP11-421L21.3	lincRNA
Island.1250	1	109296712	109296878	UAtIEI_hg19Soj-m2s7gqyUKN0mmWLumQ	166	2	ENSG00000116266	STXBP3	protein_coding
Island.1251	1	109297885	109298032	UAtIEI_hg19DdwMsjr1ObpsW8BAlFg3TQ	147	3	ENSG00000116266	STXBP3	protein_coding
Island.1252	1	109304410	109304433	UAtIEI_hg19Ra5S4YNkOsUPUo4ZWxWcvA	23	2	ENSG00000116266	STXBP3	protein_coding
Island.1253	1	109465765	109465907	UAtIEI_hg19OT1c6BZ3Ppt4SLeHT5nGBw	142	3	ENSG00000162641	AKNAD1	protein_coding
Island.1254	1	109474775	109474780	UAtIEI_hg19XKK-X80jrEtCpo-vZ079pw	5	2	ENSG00000121940	CLCC1	protein_coding
Island.1255	1	109475571	109475741	UAtIEI_hg19UzCGf7ZD1Q6aartjjWy2Fg	170	8	ENSG00000121940	CLCC1	protein_coding
Island.1256	1	109478126	109478272	UAtIEI_hg19Vi3eIqUBaI4wEvyEOZM1WA	146	2	ENSG00000121940	CLCC1	protein_coding
Island.1257	1	109485602	109485670	UAtIEI_hg197-X5SyczYuJpRblgLAPJ7w	68	2	ENSG00000121940	CLCC1	protein_coding
Island.1258	1	109494462	109494464	UAtIEI_hg19VdyXbtE6kEaabtQetX2tew	2	2	ENSG00000121940	CLCC1	protein_coding
Island.1259	1	109495309	109495370	UAtIEI_hg19GOV7usLzfDkIfo4oedsWxQ	61	2	ENSG00000121940	CLCC1	protein_coding
Island.1260	1	109496919	109497078	UAtIEI_hg19oM3q_23AjKQIovNYsOGvlw	159	4	ENSG00000121940	CLCC1	protein_coding
Island.1261	1	109497521	109497704	UAtIEI_hg19pKn1g35RY5kob5jKJ5i_GA	183	6	ENSG00000121940	CLCC1	protein_coding
Island.1262	1	109547508	109547551	UAtIEI_hg19G3B4jgmQLGVnbvXTQDyn9g	43	2	ENSG00000085433	WDR47	protein_coding
Island.1263	1	109574488	109574490	UAtIEI_hg19ILBbJlsJ6YfidTPeG6vS5g	2	2	ENSG00000085433	WDR47	protein_coding
Island.1264	1	109605726	109605803	UAtIEI_hg190bKlS8wnhGsS6txdAx3fpQ	77	4	ENSG00000197780	TAF13	protein_coding
Island.1265	1	109606148	109606337	UAtIEI_hg19LW00HWMScLxI-WUITuKgMw	189	9	ENSG00000197780	TAF13	protein_coding
Island.1266	1	109606611	109606762	UAtIEI_hg19pLzti8EO_fKmgLmPdNDL5Q	151	8	ENSG00000197780	TAF13	protein_coding
Island.1267	1	109645603	109645611	UAtIEI_hg19AgLyraqOIAKGpUINTamDLw	8	2	.	.	.
Island.1268	1	109648382	109648454	UAtIEI_hg19WBV8PRGV2yG2_4UQ07eD-A	72	4	.	.	.
Island.1269	1	109946728	109946871	UAtIEI_hg198MGCLFexjPsvSPNox82kpQ	143	4	ENSG00000143106	PSMA5	protein_coding
Island.1270	1	109950348	109950466	UAtIEI_hg19Ma85Jd0u4uKe5qd8iDVvUQ	118	3	ENSG00000143106	PSMA5	protein_coding
Island.1271	1	110015302	110015376	UAtIEI_hg19dZDJc0ZaLf7wUvz72ejNKw	74	2	ENSG00000143028	SYPL2	protein_coding
Island.1272	1	110139036	110139181	UAtIEI_hg19jd0mNGRz-btGuLBN7OMhbw	145	4	ENSG00000225113	RP5-1160K1.3	antisense
Island.1273	1	110139855	110139963	UAtIEI_hg19lzSkfB4-PDumcaKjcRWG0Q	108	4	ENSG00000225113	RP5-1160K1.3	antisense
Island.1274	1	110895148	110895345	UAtIEI_hg19YN5St8UGAF0DxobCMJ07Cg	197	4	.	.	.
Island.1275	1	110900213	110900272	UAtIEI_hg19KqRUu4OiaRAkIrwkLjI0bg	59	3	.	.	.
Island.1276	1	110900800	110900827	UAtIEI_hg19FcRO6fSh7GEZ41se0nXx_Q	27	3	.	.	.
Island.1277	1	110902013	110902053	UAtIEI_hg19x8ntV3ZOdNAm5spGAJNpJQ	40	3	.	.	.
Island.1278	1	110902494	110902665	UAtIEI_hg193mhJ9wQngo_LFI6yt5yBTg	171	8	.	.	.
Island.1279	1	110903980	110904078	UAtIEI_hg19wigbAnwR49bJ1CiyvqHZhQ	98	2	.	.	.
Island.1280	1	110905057	110905195	UAtIEI_hg19DIjcIQw4KoV4XweuW4jyAA	138	5	.	.	.
Island.1281	1	110906100	110906137	UAtIEI_hg19i3SnbnpwFx1-PdnK-GqeYA	37	4	ENSG00000168679	SLC16A4	protein_coding
Island.1282	1	110908624	110908673	UAtIEI_hg19v0oD6CCPku-xKgyiaahM1Q	49	2	ENSG00000168679	SLC16A4	protein_coding
Island.1283	1	110910006	110910211	UAtIEI_hg19oZpN0X8KOUN16uHCWgapSA	205	5	ENSG00000168679	SLC16A4	protein_coding
Island.1284	1	110910579	110910657	UAtIEI_hg19MEOt9CdJa7feMO8p1ujwFg	78	2	ENSG00000168679	SLC16A4	protein_coding
Island.1285	1	110911625	110911731	UAtIEI_hg19gxSqXRtgjb9DppSHW1q3Pw	106	7	ENSG00000168679	SLC16A4	protein_coding
Island.1286	1	110912037	110912160	UAtIEI_hg196yruCLcs4FJ4IKOEjweHNg	123	6	ENSG00000168679	SLC16A4	protein_coding
Island.1287	1	110954568	110954607	UAtIEI_hg19Myc2zldeINzQ9oHrqZRmJA	39	2	ENSG00000224699	LAMTOR5-AS1	antisense
Island.1288	1	111443148	111443152	UAtIEI_hg19obL3mKnsLbTMrpm3_dcWOw	4	2	.	.	.
Island.1289	1	111649825	111649956	UAtIEI_hg19vW5ZR9GXTJ5-NBAQWa7oOg	131	3	.	.	.
Island.1290	1	111887180	111887182	UAtIEI_hg19SsATCtVoIHCJV9iKXaHvqw	2	2	.	.	.
Island.1291	1	111979059	111979077	UAtIEI_hg19QckftLkgMDYgk6cLJEGyHw	18	3	.	.	.
Island.1292	1	112004335	112004371	UAtIEI_hg19S6RrgWM1z9m9uIVi457QSw	36	2	ENSG00000116459	ATP5F1	protein_coding
Island.1293	1	112995227	112995287	UAtIEI_hg196FHYZIwXtjaui38Mez5KFg	60	2	ENSG00000143079	CTTNBP2NL	protein_coding
Island.1294	1	113077797	113077829	UAtIEI_hg19nQ0Pn2TFjnyQndFthkLO8g	32	3	ENSG00000007341	ST7L	protein_coding
Island.1295	1	113079754	113079799	UAtIEI_hg19oXYEpmWQe7p2UfuZWRii_g	45	4	ENSG00000007341	ST7L	protein_coding
Island.1296	1	113089996	113090009	UAtIEI_hg19kMPWTsSUUpvE-RthX7bM-A	13	2	ENSG00000007341	ST7L	protein_coding
Island.1297	1	113090879	113090904	UAtIEI_hg19gNJ8MNsrbdstaPbuERXLVg	25	2	ENSG00000007341	ST7L	protein_coding
Island.1298	1	113113179	113113184	UAtIEI_hg19GZYqyhdGePHaWG_IlwyXRQ	5	2	ENSG00000007341	ST7L	protein_coding
Island.1299	1	113113683	113113709	UAtIEI_hg19vbQYVdlWDnXTCkoaBkGlog	26	2	ENSG00000007341	ST7L	protein_coding
Island.1300	1	113115263	113115304	UAtIEI_hg19YTQz-Lokw7qw39UlncZldA	41	2	ENSG00000007341	ST7L	protein_coding
Island.1301	1	113117067	113117218	UAtIEI_hg19S1akkQa58MiLJnE8ZConRA	151	3	ENSG00000007341	ST7L	protein_coding
Island.1302	1	113117615	113117702	UAtIEI_hg19Qi7C8PNa8NhnRtLr4Harng	87	4	ENSG00000007341	ST7L	protein_coding
Island.1303	1	113145611	113145615	UAtIEI_hg19LxRO-xlk4h3e0ziByx5eYg	4	2	ENSG00000007341	ST7L	protein_coding
Island.1304	1	113191122	113191125	UAtIEI_hg19bdqVxT_gA-uXtfwcHneFWg	3	2	ENSG00000116489	CAPZA1	protein_coding
Island.1305	1	113191328	113191425	UAtIEI_hg19ptsEwczZXlYbYhpXbuYHIQ	97	6	ENSG00000116489	CAPZA1	protein_coding
Island.1306	1	113233050	113233256	UAtIEI_hg19OZRGwrvllvUpWHTSm5QmHw	206	4	ENSG00000155363	MOV10	protein_coding
Island.1307	1	113233644	113233867	UAtIEI_hg19woAHJMJI8f-KPD0nf67otw	223	6	ENSG00000155363	MOV10	protein_coding
Island.1308	1	113377263	113377306	UAtIEI_hg190BfN_X8esGa-epcRDadsvQ	43	3	ENSG00000215866	RP11-426L16.8	lincRNA
Island.1309	1	113382551	113382553	UAtIEI_hg19wkchXGM02T_APZr8GW0cLg	2	2	ENSG00000215866	RP11-426L16.8	lincRNA
Island.1310	1	113407157	113407218	UAtIEI_hg19i_honkqbJ073Z-57mhb8gA	61	2	ENSG00000224167	RP3-522D1.1	lincRNA
Island.1311	1	113433749	113433777	UAtIEI_hg19n0BI79W1mp6AkeHaFWjKhA	28	2	.	.	.
Island.1312	1	113465605	113465611	UAtIEI_hg190gNvT2G-h3PppW0wlGGDzg	6	2	ENSG00000155380	SLC16A1	protein_coding
Island.1313	1	113468189	113468247	UAtIEI_hg19GsU6_85tkGpWcDgSI4JxyA	58	2	ENSG00000155380	SLC16A1	protein_coding
Island.1314	1	113469347	113469433	UAtIEI_hg191qGPXgfF3Bc7-3zQWUwyag	86	2	ENSG00000155380	SLC16A1	protein_coding
Island.1315	1	113486332	113486379	UAtIEI_hg19dzGuF6zOda56pNL1aNB4kw	47	2	ENSG00000155380	SLC16A1	protein_coding
Island.1316	1	113487889	113487892	UAtIEI_hg19BB4aj6Cmfwzbi3Bp2ODrkw	3	2	ENSG00000155380	SLC16A1	protein_coding
Island.1317	1	113504512	113504560	UAtIEI_hg19kxebqNGdMwElVyVdxAYgiA	48	3	ENSG00000226419	RP11-31F15.1	lincRNA
Island.1318	1	113505713	113505736	UAtIEI_hg19c8w928aiY0AzvPffL07xIA	23	2	ENSG00000226419	RP11-31F15.1	lincRNA
Island.1319	1	113508444	113508487	UAtIEI_hg19Q4gWzq_bEF055WsAwh6qjg	43	2	ENSG00000226419	RP11-31F15.1	lincRNA
Island.1320	1	113509186	113509388	UAtIEI_hg19N7CI31kM1lf2X0VJsHaFaw	202	4	ENSG00000226419	RP11-31F15.1	lincRNA
Island.1321	1	113509913	113510003	UAtIEI_hg19xRupyL6u1yta0Bm5nKi7kg	90	3	ENSG00000226419	RP11-31F15.1	lincRNA
Island.1322	1	113511750	113511842	UAtIEI_hg19DcfpsFxfJAqHSj4c1Jizqg	92	2	ENSG00000226419	RP11-31F15.1	lincRNA
Island.1323	1	113512093	113512204	UAtIEI_hg19EL8DqYk4Bqf8BK9CyCGFHg	111	4	ENSG00000226419	RP11-31F15.1	lincRNA
Island.1324	1	113513024	113513279	UAtIEI_hg19ouSE6SIlpK2A3NE_o-zHFg	255	14	ENSG00000226419	RP11-31F15.1	lincRNA
Island.1325	1	113515296	113515308	UAtIEI_hg19SLCU3A3jh5PAPd2ixS3Tnw	12	2	ENSG00000226419	RP11-31F15.1	lincRNA
Island.1326	1	113521724	113521771	UAtIEI_hg19Nom_jJEo2dSZeT6cc0Dsig	47	4	ENSG00000226419	RP11-31F15.1	lincRNA
Island.1327	1	113522708	113522752	UAtIEI_hg19wYeJOFR9GaBFyFR49xmb8A	44	3	ENSG00000226419	RP11-31F15.1	lincRNA
Island.1328	1	113523902	113523999	UAtIEI_hg1999hoCoKcCavQGtsZVuw3_Q	97	2	ENSG00000226419	RP11-31F15.1	lincRNA
Island.1329	1	113536722	113536815	UAtIEI_hg19Di8tzxdZ8LLiCppTq2Aq9Q	93	3	ENSG00000226419	RP11-31F15.1	lincRNA
Island.1330	1	113538424	113538450	UAtIEI_hg19DwkiqdNhyuEzloIq0KaCGg	26	3	ENSG00000226419	RP11-31F15.1	lincRNA
Island.1331	1	113548267	113548269	UAtIEI_hg19pb3duL_MxDzMO2ZEGZXWaw	2	2	.	.	.
Island.1332	1	113549441	113549443	UAtIEI_hg1970tHYfzyQ96VZtxfhfkHgg	2	2	.	.	.
Island.1333	1	113553765	113553775	UAtIEI_hg19aD7anLamhZSSbTDVuuE2DA	10	3	ENSG00000236066	RP11-389O22.1	lincRNA
Island.1334	1	113557481	113557641	UAtIEI_hg19EZj3RSUSw79hCSKofGSP8Q	160	5	ENSG00000238198	RP11-31F15.2	lincRNA
Island.1335	1	113561858	113561922	UAtIEI_hg19t0E1dC1Q4WbaFenoxG6U-g	64	2	ENSG00000238198	RP11-31F15.2	lincRNA
Island.1336	1	113563634	113563664	UAtIEI_hg19xKxnE9Hv5lW3Uh2JcjjUOg	30	2	ENSG00000238198	RP11-31F15.2	lincRNA
Island.1337	1	113573142	113573160	UAtIEI_hg19ubys7SX1DmZDDpj7Zh1Niw	18	2	ENSG00000238198	RP11-31F15.2	lincRNA
Island.1338	1	113581809	113581985	UAtIEI_hg19IthD8C-rkfvACNBy4_hL9A	176	4	ENSG00000238198	RP11-31F15.2	lincRNA
Island.1339	1	113622118	113622129	UAtIEI_hg19eEjxfwGyK1qgUvQHFBBAbA	11	3	ENSG00000198799	LRIG2	protein_coding
Island.1340	1	113632453	113632456	UAtIEI_hg19Jndxu9xrQmetm2V-iwKfrA	3	2	ENSG00000198799	LRIG2	protein_coding
Island.1341	1	113633577	113633613	UAtIEI_hg19RJPXO1oza-va76UIB0zM5w	36	3	ENSG00000198799	LRIG2	protein_coding
Island.1342	1	113662556	113662615	UAtIEI_hg19u8wuOKGBRfSeLEybXl7Big	59	3	ENSG00000198799	LRIG2	protein_coding
Island.1343	1	113664187	113664340	UAtIEI_hg19Q8LJM4_VRebeKTK6T46zbQ	153	4	ENSG00000198799	LRIG2	protein_coding
Island.1344	1	113671746	113671865	UAtIEI_hg19BDxVljBAB6RRJIh67G6c-Q	119	9	.	.	.
Island.1345	1	113672535	113672691	UAtIEI_hg19LCn-4FefVrDO5nSiEiGjog	156	4	.	.	.
Island.1346	1	113673588	113673737	UAtIEI_hg19c_lYXLTFKhPX6iURlAH4MA	149	6	.	.	.
Island.1347	1	113946917	113946995	UAtIEI_hg19KWdM5Dvf43sB-dARvlrcEA	78	5	ENSG00000081026	MAGI3	protein_coding
Island.1348	1	113948001	113948004	UAtIEI_hg19zqxqht9LnM32kIScpnamUg	3	2	ENSG00000081026	MAGI3	protein_coding
Island.1349	1	114229233	114229285	UAtIEI_hg19vcbM8af4zG1kbB9T3tqKKw	52	4	.	.	.
Island.1350	1	114230386	114230743	UAtIEI_hg197OGG_t489NemraNjnnOifw	357	13	.	.	.
Island.1351	1	114230994	114231066	UAtIEI_hg19WP_fY7HmShIXm3CO3v-JMg	72	4	.	.	.
Island.1352	1	114231471	114231550	UAtIEI_hg19YcC4PFwKX2P1q4CwHVGCNA	79	3	.	.	.
Island.1353	1	114265936	114265944	UAtIEI_hg19dVGKaLlf7wPWlM5kDLMSBA	8	2	ENSG00000116793	PHTF1	protein_coding
Island.1354	1	114957736	114957817	UAtIEI_hg19umb4G782Id4Nsp3SafO3Sg	81	2	ENSG00000197323	TRIM33	protein_coding
Island.1355	1	114961590	114961740	UAtIEI_hg19ay2JDZ884PLQf9WPv-scKA	150	2	ENSG00000197323	TRIM33	protein_coding
Island.1356	1	115028785	115028811	UAtIEI_hg192aSYLcHTfg_LEJ8LwY9bDQ	26	2	ENSG00000197323	TRIM33	protein_coding
Island.1357	1	115045885	115046003	UAtIEI_hg196oCWfZc7188o8GsC2m4oLQ	118	2	ENSG00000197323	TRIM33	protein_coding
Island.1358	1	115046911	115046926	UAtIEI_hg19062uv3zr7-cYEIs_h8ASOg	15	2	ENSG00000197323	TRIM33	protein_coding
Island.1359	1	115085986	115086076	UAtIEI_hg19zF4mMj8veIpyXnCswzvDrQ	90	4	.	.	.
Island.1360	1	115109565	115109576	UAtIEI_hg19SNkuy34RXSeShF8w0xfZ0A	11	2	.	.	.
Island.1361	1	115213859	115213864	UAtIEI_hg198GQwObXu7FnBLVEI4P-6fA	5	2	.	.	.
Island.1362	1	116231539	116231619	UAtIEI_hg19A02JNG7bJEMw9h-_d3qxJQ	80	2	ENSG00000173218	VANGL1	protein_coding
Island.1363	1	117203335	117203337	UAtIEI_hg19tfuufV_Vcc3_bebA72r6nQ	2	2	ENSG00000143061	IGSF3	protein_coding
Island.1364	1	117624934	117625070	UAtIEI_hg19Hnreqb0vkz4QP15eASCPAw	136	4	ENSG00000116830	TTF2	protein_coding
Island.1365	1	118503774	118503786	UAtIEI_hg19ZFDobh3R7S2330IHIKDm4A	12	3	ENSG00000155761	SPAG17	protein_coding
Island.1366	1	119648351	119648412	UAtIEI_hg19u7L0Ob1h7dd--jqdWHnJLA	61	3	ENSG00000116874	WARS2	protein_coding
Island.1367	1	119683711	119683874	UAtIEI_hg19PqKpykAim75YQAwvKj2j0w	163	6	ENSG00000231365	RP11-418J17.1	antisense
Island.1368	1	119687389	119687477	UAtIEI_hg19EZFMXltcj6V3BcZw5dH2Ug	88	5	ENSG00000231365	RP11-418J17.1	antisense
Island.1369	1	119690929	119691075	UAtIEI_hg198TXB45cVJ5cENFL4Fx3Ndw	146	5	ENSG00000231365	RP11-418J17.1	antisense
Island.1370	1	119693659	119693697	UAtIEI_hg199Vj7ZoKF7Ra1BB-LtIOPVw	38	3	ENSG00000231365	RP11-418J17.1	antisense
Island.1371	1	119704477	119704588	UAtIEI_hg19F5qRxqlVwGqx3i3cNWmbMA	111	2	ENSG00000231365	RP11-418J17.1	antisense
Island.1372	1	119706505	119706534	UAtIEI_hg19xUO16urQYAjXO-xa7nIaaA	29	4	ENSG00000231365	RP11-418J17.1	antisense
Island.1373	1	119706883	119707057	UAtIEI_hg19kWxxrvpVdwUMrjEZeTcrdw	174	5	ENSG00000231365	RP11-418J17.1	antisense
Island.1374	1	119712208	119712316	UAtIEI_hg19M_zhhiFftfvqv8ZEpofs2Q	108	3	ENSG00000231365	RP11-418J17.1	antisense
Island.1375	1	119718399	119718423	UAtIEI_hg19saWAi7eVCC2zW6twF1PkbQ	24	2	ENSG00000231365	RP11-418J17.1	antisense
Island.1376	1	119723558	119723596	UAtIEI_hg19MpYwSLQQRRfe8jIl7tqTcA	38	3	ENSG00000231365	RP11-418J17.1	antisense
Island.1377	1	119744166	119744265	UAtIEI_hg199J2QOB4LZzMA2NJa2ZUehA	99	8	ENSG00000231365	RP11-418J17.1	antisense
Island.1378	1	119745089	119745122	UAtIEI_hg19xISPUGe5G-P3uWr2d_hw9A	33	4	ENSG00000231365	RP11-418J17.1	antisense
Island.1379	1	119772980	119773009	UAtIEI_hg19gVotXUlSbck6ABg6Z1SR_A	29	3	ENSG00000231365	RP11-418J17.1	antisense
Island.1380	1	119774739	119774909	UAtIEI_hg19E2jsdACJZERNEHEo8GN2uA	170	2	ENSG00000231365	RP11-418J17.1	antisense
Island.1381	1	119785190	119785192	UAtIEI_hg19QrqUnXHK1jPDqHCwczhL-w	2	2	ENSG00000231365	RP11-418J17.1	antisense
Island.1382	1	119810663	119810725	UAtIEI_hg19cAn6RmNathj8yt66Tav84Q	62	2	ENSG00000231365	RP11-418J17.1	antisense
Island.1383	1	121109223	121109284	UAtIEI_hg19_DZGmGzdb7GpGQk_r0VXMg	61	2	ENSG00000230806	AL358175.1	lincRNA
Island.1384	1	121319194	121319206	UAtIEI_hg19DcNt2V36JiIvvSQNJH7FsA	12	2	ENSG00000224857	AL592494.1	lincRNA
Island.1385	1	121320247	121320254	UAtIEI_hg19UFcf-mXQRCsxPkcieQvotw	7	2	ENSG00000224857	AL592494.1	lincRNA
Island.1386	1	121323044	121323051	UAtIEI_hg19TEoXP8XbxjHsgoICOQ1eGg	7	2	.	.	.
Island.1387	1	121371744	121371773	UAtIEI_hg19H_jtih3rSe4bjjLkV9k9tw	29	3	.	.	.
Island.1388	1	142538215	142538243	UAtIEI_hg19I3YJh-fu1puKX3juwcvjiQ	28	2	.	.	.
Island.1389	1	142539929	142540125	UAtIEI_hg19pHu9-HS6qPJ9PYUCoY1hVQ	196	3	.	.	.
Island.1390	1	142664162	142664189	UAtIEI_hg19NKjnw1B7f1Fy43wZhQKThw	27	2	ENSG00000230880	AL583842.3	lincRNA
Island.1391	1	142680765	142680767	UAtIEI_hg19XccnkVs9K0IYfKZrIkZP8w	2	2	ENSG00000230880	AL583842.3	lincRNA
Island.1392	1	142967329	142967348	UAtIEI_hg19LK4bXcccQibhMTIRWi-ogQ	19	2	.	.	.
Island.1393	1	143405721	143405767	UAtIEI_hg19AwLijFnMCINc53JsEyI4Lg	46	5	ENSG00000185044	BX004987.4	lincRNA
Island.1394	1	143408801	143408824	UAtIEI_hg19v2mxX0MA5EYTWWe-9R-Dig	23	5	ENSG00000185044	BX004987.4	lincRNA
Island.1395	1	143409248	143409399	UAtIEI_hg19M42xcEfYsyQv3VkrQ8_eeQ	151	3	ENSG00000185044	BX004987.4	lincRNA
Island.1396	1	143411055	143411057	UAtIEI_hg19ZLLGtIPoAk3ODhInLTPB_w	2	2	ENSG00000185044	BX004987.4	lincRNA
Island.1397	1	143412094	143412102	UAtIEI_hg19CIbT0ffj_mWR1htl-litqg	8	2	ENSG00000185044	BX004987.4	lincRNA
Island.1398	1	143412574	143412683	UAtIEI_hg1969pWyRPtV5D4LKEAYNkPFA	109	2	ENSG00000185044	BX004987.4	lincRNA
Island.1399	1	143416759	143416892	UAtIEI_hg19xGB2SDyWCrain78PXJAMzQ	133	4	ENSG00000185044	BX004987.4	lincRNA
Island.1400	1	143461991	143462070	UAtIEI_hg19VrgPLchuQS0wZVVFSXeDXg	79	2	ENSG00000185044	BX004987.4	lincRNA
Island.1401	1	144674046	144674082	UAtIEI_hg19qrHymw3blND1iORUC7tn3A	36	3	.	.	.
Island.1402	1	144674366	144674451	UAtIEI_hg19uAal3y-7NYxqfkX7nZM0QQ	85	3	.	.	.
Island.1403	1	144919726	144919790	UAtIEI_hg19gF-1BFnML3QhYp5BvnMvdg	64	2	ENSG00000178104	PDE4DIP	protein_coding
Island.1404	1	144949280	144949431	UAtIEI_hg19moD2ENGePQCYOcKNcwdqaw	151	6	ENSG00000178104	PDE4DIP	protein_coding
Island.1405	1	144977526	144977674	UAtIEI_hg19Egw8QifMyEqezqH8A4JEQg	148	5	ENSG00000178104	PDE4DIP	protein_coding
Island.1406	1	145020294	145020340	UAtIEI_hg19uu0LkF_00jryHbFzYneA8Q	46	2	ENSG00000178104	PDE4DIP	protein_coding
Island.1407	1	145108037	145108051	UAtIEI_hg19e64-RmUD7_AptUA4hyXTjw	14	3	ENSG00000223380	SEC22B	lincRNA
Island.1408	1	145222476	145222553	UAtIEI_hg197QE-UwkPvO1NWsn5ELXlHw	77	2	ENSG00000213240	NOTCH2NL	protein_coding
Island.1409	1	145230781	145230931	UAtIEI_hg19oK3FZjLLs4_oIcxohLYAPw	150	2	ENSG00000213240	NOTCH2NL	protein_coding
Island.1410	1	145277375	145277402	UAtIEI_hg198DppfRCno-zpWMRXK8Zphw	27	3	ENSG00000213240	NOTCH2NL	protein_coding
Island.1411	1	145369497	145369709	UAtIEI_hg19M_QBj3lI1SLASUq8pfO8sw	212	3	ENSG00000163386	NBPF10	protein_coding
Island.1412	1	145374490	145374527	UAtIEI_hg19Tw_JW_FQ66OoTV2pvCOI6A	37	2	ENSG00000227280	RP11-458D21.2	antisense
Island.1413	1	145509492	145509570	UAtIEI_hg19BPSEUU_wfMddoB4uiQPJIA	78	3	ENSG00000131795	RBM8A	protein_coding
Island.1414	1	145511928	145512081	UAtIEI_hg19SzIscLE2MGXzxxWyplG-Vg	153	12	ENSG00000211451	GNRHR2	protein_coding
Island.1415	1	145512929	145513114	UAtIEI_hg19MdspYWNInNZ3jmm84l44eA	185	14	ENSG00000211451	GNRHR2	protein_coding
Island.1416	1	145590301	145590315	UAtIEI_hg19LRiTP3btmSTRY7L4EHftdw	14	2	ENSG00000186364	NUDT17	protein_coding
Island.1417	1	145592180	145592237	UAtIEI_hg19joqi1X_HBxRaUvf7P8DX1w	57	3	.	.	.
Island.1418	1	145640984	145641170	UAtIEI_hg19q8Uko2pq0HFxYftPkAujNA	186	6	ENSG00000121848	RNF115	protein_coding
Island.1419	1	145641883	145641927	UAtIEI_hg19LUMYpU2C2TsrUDMTO3chIQ	44	2	ENSG00000121848	RNF115	protein_coding
Island.1420	1	145654607	145654648	UAtIEI_hg19SYVjbL6X5DqYFFagC6obcQ	41	2	ENSG00000121848	RNF115	protein_coding
Island.1421	1	145659589	145659617	UAtIEI_hg197iFXnZfDboG0JgtkG9mtXg	28	2	ENSG00000121848	RNF115	protein_coding
Island.1422	1	145688982	145689050	UAtIEI_hg19xWq4AV1jvGHeA7DijXSA5g	68	3	ENSG00000121848	RNF115	protein_coding
Island.1423	1	145689403	145689717	UAtIEI_hg19BZB5gUlzjiQApivQQRlmkA	314	11	ENSG00000121848	RNF115	protein_coding
Island.1424	1	145693957	145694157	UAtIEI_hg195WhyEjbd_R23SZ64SUkL0g	200	9	.	.	.
Island.1425	1	145703572	145703646	UAtIEI_hg19vXFU6GI-xTgcUgDEDPQTUg	74	3	ENSG00000117281	CD160	protein_coding
Island.1426	1	147832003	147832022	UAtIEI_hg197ya1x-_uW4wEk5rVxKJTSw	19	3	.	.	.
Island.1427	1	147994217	147994292	UAtIEI_hg19luG-vJ91hF5mr1WmDI0XgA	75	2	ENSG00000212456	U1	snRNA
Island.1428	1	148245050	148245060	UAtIEI_hg19v8E80t7lCD4gVTY4ruz8MA	10	2	.	.	.
Island.1429	1	148933628	148933730	UAtIEI_hg19ivXyWtopgTVxDdYUeSO6Bw	102	4	ENSG00000232527	RP11-14N7.2	lincRNA
Island.1430	1	148935271	148935340	UAtIEI_hg1973c0rgcIo_vlceVxX8MCKw	69	3	ENSG00000232527	RP11-14N7.2	lincRNA
Island.1431	1	148941357	148941423	UAtIEI_hg19oTjk9Tnj0BfbKtSuKutk2Q	66	4	ENSG00000232527	RP11-14N7.2	lincRNA
Island.1432	1	148941678	148941764	UAtIEI_hg19OD9zcra5FtLBGTOD9hUu6Q	86	5	ENSG00000232527	RP11-14N7.2	lincRNA
Island.1433	1	149029008	149029141	UAtIEI_hg198qQ_95dBb2o5tr_wwPcwrQ	133	5	.	.	.
Island.1434	1	149235802	149235942	UAtIEI_hg190g_cvEy26c5W0mKk-Y2BCw	140	3	.	.	.
Island.1435	1	149280701	149280723	UAtIEI_hg19f5o9u9T5K9dXfD2ICbDPuQ	22	2	.	.	.
Island.1436	1	149606031	149606043	UAtIEI_hg19DUvMXEM_1wkHAXQSvtlSSQ	12	2	ENSG00000232151	RP11-277L2.2	processed_transcript
Island.1437	1	149613712	149613714	UAtIEI_hg19lYxXqx7s2JWjUIZq9VISbg	2	2	ENSG00000232151	RP11-277L2.2	processed_transcript
Island.1438	1	150074519	150074807	UAtIEI_hg19tynQ1Jtmph_tI7Zdlwb_jw	288	6	ENSG00000136631	VPS45	protein_coding
Island.1439	1	150076445	150076541	UAtIEI_hg19ZhuAALjiOvSJyPKEwC4RVg	96	3	ENSG00000136631	VPS45	protein_coding
Island.1440	1	150081206	150081380	UAtIEI_hg192i6vtfOyu4i5qMTAlHsRRg	174	5	ENSG00000136631	VPS45	protein_coding
Island.1441	1	150094985	150094997	UAtIEI_hg19t-18s2vbGKpajdTxce_CrA	12	2	ENSG00000136631	VPS45	protein_coding
Island.1442	1	150096324	150096522	UAtIEI_hg19TPNi3Jj8McUT6B2zLbmcyg	198	5	ENSG00000136631	VPS45	protein_coding
Island.1443	1	150098020	150098062	UAtIEI_hg19NRlctco03ZEYT3yiqsnXSg	42	2	ENSG00000136631	VPS45	protein_coding
Island.1444	1	150098473	150098559	UAtIEI_hg192VuR0b1f8QWXNY8lGItqWg	86	5	ENSG00000136631	VPS45	protein_coding
Island.1445	1	150115645	150115701	UAtIEI_hg19nEFPPtVEaM0w_aMSIg2QhQ	56	3	ENSG00000136631	VPS45	protein_coding
Island.1446	1	150195762	150195790	UAtIEI_hg19aya3CZr-6-tXxyOYHDHa_w	28	2	ENSG00000143401	ANP32E	protein_coding
Island.1447	1	150203217	150203259	UAtIEI_hg19FmCDFCzMzObreFMTH_thww	42	3	ENSG00000143401	ANP32E	protein_coding
Island.1448	1	150267162	150267250	UAtIEI_hg19seqXcosWjD8xQ9XgWD4ddA	88	3	ENSG00000187145	MRPS21	protein_coding
Island.1449	1	150271231	150271407	UAtIEI_hg19WROsSHcERk7-hBM0sBoYVA	176	3	ENSG00000187145	MRPS21	protein_coding
Island.1450	1	150281010	150281203	UAtIEI_hg19wOgoADFulinHguYQUsy2hA	193	7	ENSG00000187145	MRPS21	protein_coding
Island.1451	1	150281500	150281996	UAtIEI_hg19rMewPj0SQS4bPODK-cZS4Q	496	9	.	.	.
Island.1452	1	150287449	150287458	UAtIEI_hg194jcSlwdN1Vsc8RtqxufWlA	9	2	.	.	.
Island.1453	1	150288749	150288757	UAtIEI_hg19wvuNJfwNxDTsYdEQBn6m2Q	8	3	.	.	.
Island.1454	1	150319415	150319482	UAtIEI_hg19DEVGnRhZD-l0sRBygbBfaA	67	3	ENSG00000117360	PRPF3	protein_coding
Island.1455	1	150321172	150321186	UAtIEI_hg198da3w9L75-OreJBc_eGnjg	14	2	ENSG00000117360	PRPF3	protein_coding
Island.1456	1	150324261	150324266	UAtIEI_hg19r_mijUtyqGxBJNpYj1H7vQ	5	2	ENSG00000117360	PRPF3	protein_coding
Island.1457	1	150462201	150462208	UAtIEI_hg19wB1IVaVoleFbq5ZQX5Y0Tw	7	2	ENSG00000143374	TARS2	protein_coding
Island.1458	1	150579480	150579842	UAtIEI_hg191H8accOSGnXHY0EmDdjn7w	362	6	ENSG00000143420	ENSA	protein_coding
Island.1459	1	150583273	150583293	UAtIEI_hg19HWs8zXId1BgAXOwa_Gb6iw	20	3	ENSG00000143420	ENSA	protein_coding
Island.1460	1	150583540	150583737	UAtIEI_hg19L07hgZ30ZAdfNfPmcQ3bxg	197	6	ENSG00000143420	ENSA	protein_coding
Island.1461	1	150585072	150585126	UAtIEI_hg19jpWh1TmIJ4YsjQJRdBKIHA	54	5	ENSG00000143420	ENSA	protein_coding
Island.1462	1	150585497	150585698	UAtIEI_hg19wupA13xZphL2E41Zq3nH5A	201	10	ENSG00000143420	ENSA	protein_coding
Island.1463	1	150587380	150587496	UAtIEI_hg19cwPXtxxvZMLisaQJmfeeRw	116	5	ENSG00000143420	ENSA	protein_coding
Island.1464	1	150588875	150589053	UAtIEI_hg19ysaJpnumZpMQgRe1uTvhRg	178	2	ENSG00000143420	ENSA	protein_coding
Island.1465	1	150589922	150589988	UAtIEI_hg19bXEAetxy49tacqHFyr-zuw	66	5	ENSG00000143420	ENSA	protein_coding
Island.1466	1	150590369	150590680	UAtIEI_hg19PgKEAIfKT6phMA5NaGGM-Q	311	8	ENSG00000143420	ENSA	protein_coding
Island.1467	1	150590958	150591666	UAtIEI_hg19CF98yq5GXuSPwuakTh4ptA	708	17	ENSG00000143420	ENSA	protein_coding
Island.1468	1	150593324	150593497	UAtIEI_hg19RxXcj75jVSd5C8JxwLC2FA	173	8	ENSG00000143420	ENSA	protein_coding
Island.1469	1	150593834	150594025	UAtIEI_hg19PuH3AXsYGIJdi_NzcVM5Mw	191	7	ENSG00000143420	ENSA	protein_coding
Island.1470	1	150603228	150603419	UAtIEI_hg19qxpVyuCIGAFW8dQHThI4dA	191	5	.	.	.
Island.1471	1	150615866	150615870	UAtIEI_hg19BX7Uh6fS3YWoKeTz4Kpx3g	4	3	.	.	.
Island.1472	1	150626074	150626077	UAtIEI_hg19Yic5QF3GkY_ewMoshS49pg	3	2	ENSG00000143457	GOLPH3L	protein_coding
Island.1473	1	150626312	150626368	UAtIEI_hg190vuP37GyNSFy7JXB_5lLkQ	56	2	ENSG00000143457	GOLPH3L	protein_coding
Island.1474	1	150644991	150645035	UAtIEI_hg190HfdXjopwQhZwkp_Rl2DZw	44	4	ENSG00000143457	GOLPH3L	protein_coding
Island.1475	1	150658527	150658635	UAtIEI_hg19i7GO-yp-6FK17Ud-MDDeow	108	4	ENSG00000143457	GOLPH3L	protein_coding
Island.1476	1	150805761	150805908	UAtIEI_hg19grgkRO26zFofsCD9GoVuyw	147	2	ENSG00000143437	ARNT	protein_coding
Island.1477	1	150812553	150812665	UAtIEI_hg19lHVaPtA20WG_SGFSg4oKgA	112	3	ENSG00000143437	ARNT	protein_coding
Island.1478	1	150903068	150903665	UAtIEI_hg19CvS3dvLzb6NMYorIwNOKKQ	597	10	ENSG00000143379	SETDB1	protein_coding
Island.1479	1	150906113	150906121	UAtIEI_hg19fSIK8nSRuy-YplcN_NxggA	8	2	ENSG00000143379	SETDB1	protein_coding
Island.1480	1	150929720	150929724	UAtIEI_hg19XliklMt1TIsrYf8Zu5Y-Kw	4	2	ENSG00000143379	SETDB1	protein_coding
Island.1481	1	150930866	150930933	UAtIEI_hg19azpp3qfNnMT2m7927buWTA	67	2	ENSG00000143379	SETDB1	protein_coding
Island.1482	1	150934006	150934048	UAtIEI_hg19KLZqTFEg0qsvqDIWdWYe1w	42	3	ENSG00000143418	CERS2	protein_coding
Island.1483	1	150965962	150965964	UAtIEI_hg19UpabegGs_0nqPkg8dM3bEw	2	2	ENSG00000143412	ANXA9	protein_coding
Island.1484	1	150966215	150966374	UAtIEI_hg19Uuyze1fsPyoqt8A4Y4ZNjg	159	8	ENSG00000143412	ANXA9	protein_coding
Island.1485	1	150967312	150967567	UAtIEI_hg19On9sNfvkUhQcDmJ1W-CS8A	255	8	ENSG00000143412	ANXA9	protein_coding
Island.1486	1	150968657	150968830	UAtIEI_hg19Lgv_lHEK1ZG-kvTEg10e7g	173	7	.	.	.
Island.1487	1	150969120	150969196	UAtIEI_hg192Af3VoKsp0i75jhmuBSSsg	76	3	ENSG00000143409	FAM63A	protein_coding
Island.1488	1	150976440	150976501	UAtIEI_hg19179MUX82mMYC5NGplgrlvg	61	3	ENSG00000143409	FAM63A	protein_coding
Island.1489	1	150977129	150977155	UAtIEI_hg190C5RMZ1uaKwN1c8xd42BCg	26	2	ENSG00000143409	FAM63A	protein_coding
Island.1490	1	151045175	151045229	UAtIEI_hg19P_IRl0Jcw48L68qd0mDYaw	54	5	ENSG00000143458	GABPB2	protein_coding
Island.1491	1	151045559	151045636	UAtIEI_hg19pRbhWbswCLtyhd4O7T4qqg	77	3	ENSG00000143458	GABPB2	protein_coding
Island.1492	1	151046147	151046345	UAtIEI_hg19SZlo-D_ivXP6j3-n4EN9-w	198	6	ENSG00000143458	GABPB2	protein_coding
Island.1493	1	151048119	151048142	UAtIEI_hg19p3NUy8Ksu1-YJfCd4yKcwg	23	2	ENSG00000143458	GABPB2	protein_coding
Island.1494	1	151048940	151049023	UAtIEI_hg19Mmiunsj9REqWVY5DN4kB2Q	83	4	ENSG00000143458	GABPB2	protein_coding
Island.1495	1	151050264	151050353	UAtIEI_hg19Re42iiUE2vMg_YRIcJ44zg	89	3	ENSG00000143458	GABPB2	protein_coding
Island.1496	1	151053706	151053906	UAtIEI_hg19WIdcqf0qsNfDSINo-wKmBg	200	3	ENSG00000143458	GABPB2	protein_coding
Island.1497	1	151054203	151054375	UAtIEI_hg19i3T25o6Z6PzphNv6o_QlUA	172	4	ENSG00000143458	GABPB2	protein_coding
Island.1498	1	151054629	151054679	UAtIEI_hg19n7S46yyP_tHW5MYWMM79dw	50	3	ENSG00000143458	GABPB2	protein_coding
Island.1499	1	151055345	151055372	UAtIEI_hg193hKHhglKZMXgpwAU5dvyww	27	3	ENSG00000143458	GABPB2	protein_coding
Island.1500	1	151056837	151056922	UAtIEI_hg1967OKMSRFMPEYytlONVUbrw	85	4	ENSG00000143458	GABPB2	protein_coding
Island.1501	1	151057979	151058046	UAtIEI_hg19VT6EE_GszXWuVeqxoRGcdw	67	2	ENSG00000143458	GABPB2	protein_coding
Island.1502	1	151059191	151059238	UAtIEI_hg19wZd_HqlCU185Adu2SofoMA	47	2	ENSG00000143458	GABPB2	protein_coding
Island.1503	1	151061309	151061355	UAtIEI_hg19IAKEKoPnUiC_56yyIuAhAw	46	2	ENSG00000143458	GABPB2	protein_coding
Island.1504	1	151062477	151062600	UAtIEI_hg19QZrlz1uqwzgRu9jsGEZEag	123	3	ENSG00000143458	GABPB2	protein_coding
Island.1505	1	151091326	151091332	UAtIEI_hg19gWPgQ6WOaKwJaW6hztak-w	6	2	ENSG00000143458	GABPB2	protein_coding
Island.1506	1	151091828	151092103	UAtIEI_hg19_7E7LvscBKyXPt33N36P5g	275	6	ENSG00000143458	GABPB2	protein_coding
Island.1507	1	151092838	151092879	UAtIEI_hg19DMsNMucYp4Tl0gXjED9P6A	41	2	ENSG00000143458	GABPB2	protein_coding
Island.1508	1	151094031	151094176	UAtIEI_hg19CpO_Ss6EbyNYCq-cVy6HPQ	145	5	ENSG00000143458	GABPB2	protein_coding
Island.1509	1	151095706	151095896	UAtIEI_hg19j-jIoMtWiPB-kRBRue5NWA	190	6	ENSG00000143458	GABPB2	protein_coding
Island.1510	1	151096099	151096273	UAtIEI_hg194OEEEGDATVvg0UKcKkNbrA	174	8	ENSG00000143458	GABPB2	protein_coding
Island.1511	1	151096716	151096885	UAtIEI_hg19lqYE5ANdjoV6r_jAXciAgw	169	11	ENSG00000143458	GABPB2	protein_coding
Island.1512	1	151124282	151124293	UAtIEI_hg19wUxuyAwxeRGwGiweWHNcvg	11	2	.	.	.
Island.1513	1	151155734	151155778	UAtIEI_hg19TNWj7sktr2sOIfKd7nPC0A	44	2	ENSG00000163159	VPS72	protein_coding
Island.1514	1	151171906	151171970	UAtIEI_hg191wvicPmhNsmNdNfcX4_ECg	64	2	ENSG00000143398	PIP5K1A	protein_coding
Island.1515	1	151174011	151174290	UAtIEI_hg19zuFOspuECGN9aryXMgn-qQ	279	8	ENSG00000143398	PIP5K1A	protein_coding
Island.1516	1	151175027	151175134	UAtIEI_hg19WQrxRXW7lOywZ7FLNlesYA	107	2	ENSG00000143398	PIP5K1A	protein_coding
Island.1517	1	151175742	151176124	UAtIEI_hg19CHh2XrR9Z0RnZ3TG32jaXg	382	6	ENSG00000143398	PIP5K1A	protein_coding
Island.1518	1	151177660	151177887	UAtIEI_hg19XUXCIFR3w1pHe7i4hNLg4g	227	5	ENSG00000143398	PIP5K1A	protein_coding
Island.1519	1	151189457	151189489	UAtIEI_hg19oThW75pMXkipeqcjLrndWw	32	3	ENSG00000143398	PIP5K1A	protein_coding
Island.1520	1	151191670	151191905	UAtIEI_hg19-ST2zUFq_4YaqKb1KxrqJg	235	4	ENSG00000143398	PIP5K1A	protein_coding
Island.1521	1	151203038	151203218	UAtIEI_hg19N0w33-v23448isKG0DzwgQ	180	4	ENSG00000143398	PIP5K1A	protein_coding
Island.1522	1	151203499	151203615	UAtIEI_hg190Hywt7BAF_KNnnvoP2Q3rQ	116	2	ENSG00000143398	PIP5K1A	protein_coding
Island.1523	1	151205924	151205946	UAtIEI_hg198RNiOEzgfwuCi-qF8A-VCg	22	2	ENSG00000143398	PIP5K1A	protein_coding
Island.1524	1	151209907	151210009	UAtIEI_hg194ZNtlO9wdpujcJV6C5Ks3A	102	3	ENSG00000143398	PIP5K1A	protein_coding
Island.1525	1	151229386	151229408	UAtIEI_hg19JrwoR-4xAlNM40Eddkyasg	22	2	ENSG00000159352	PSMD4	protein_coding
Island.1526	1	151230301	151230315	UAtIEI_hg19w5Y54UVDeVd7WNRAcDMZ5A	14	3	ENSG00000159352	PSMD4	protein_coding
Island.1527	1	151233454	151233527	UAtIEI_hg19uBTiV_1-ctqmhmnDvzldSA	73	3	ENSG00000159352	PSMD4	protein_coding
Island.1528	1	151234247	151234356	UAtIEI_hg19Nd59XewsXC2mTgZk9dhXFw	109	4	ENSG00000159352	PSMD4	protein_coding
Island.1529	1	151248019	151248032	UAtIEI_hg19xbCfrqAUfMq-LqCvzI__MA	13	2	.	.	.
Island.1530	1	151272053	151272119	UAtIEI_hg19jqVeqXdVuq5sb8K7Nl5WSw	66	3	ENSG00000143393	PI4KB	protein_coding
Island.1531	1	151272916	151273000	UAtIEI_hg198XD3TnVB5g612v-lHTRxGw	84	2	ENSG00000143393	PI4KB	protein_coding
Island.1532	1	151340237	151340240	UAtIEI_hg19Bj59n8L8sJPY5fZv_QTsYQ	3	2	ENSG00000143416	SELENBP1	protein_coding
Island.1533	1	151406827	151406943	UAtIEI_hg193UxfOkrroyPm-u6xhsxAsg	116	4	ENSG00000143442	POGZ	protein_coding
Island.1534	1	151415019	151415103	UAtIEI_hg19HwEs4Q098JRBwUvPLDHCbA	84	2	ENSG00000143442	POGZ	protein_coding
Island.1535	1	151418987	151419201	UAtIEI_hg19f06-QxYPxguqOf_OrHTRkw	214	8	ENSG00000143442	POGZ	protein_coding
Island.1536	1	151419626	151419765	UAtIEI_hg19Sy1i_CtD_U92hffMzCSvWQ	139	3	ENSG00000143442	POGZ	protein_coding
Island.1537	1	151419994	151420169	UAtIEI_hg19ZJw1O7Ib7FMhfJS6LnobAg	175	5	ENSG00000143442	POGZ	protein_coding
Island.1538	1	151420836	151420895	UAtIEI_hg19sdcd_08NPQUNcwGmxxcwMg	59	3	ENSG00000143442	POGZ	protein_coding
Island.1539	1	151421257	151421289	UAtIEI_hg194YU_HQcDb9lJp-lzwf-zgA	32	2	ENSG00000143442	POGZ	protein_coding
Island.1540	1	151422127	151422205	UAtIEI_hg19DpkcFjeFVpSwgFrp__QM-g	78	3	ENSG00000143442	POGZ	protein_coding
Island.1541	1	151422645	151423093	UAtIEI_hg19HKgUgBqeBPWGRhv-qU0vpA	448	16	ENSG00000143442	POGZ	protein_coding
Island.1542	1	151423445	151423576	UAtIEI_hg19zTt_r6aWnP499Ju9I85hJQ	131	8	ENSG00000143442	POGZ	protein_coding
Island.1543	1	151423912	151424081	UAtIEI_hg199kYSqqUrTtf9NejmdIpLCQ	169	9	ENSG00000143442	POGZ	protein_coding
Island.1544	1	151424387	151424407	UAtIEI_hg19VSJDAt4MJxu0522ah32Ltw	20	2	ENSG00000143442	POGZ	protein_coding
Island.1545	1	151424898	151425675	UAtIEI_hg19r0XY15nvDA8sghG35AE0rQ	777	37	ENSG00000143442	POGZ	protein_coding
Island.1546	1	151427328	151427581	UAtIEI_hg19k1ECKlaoVASUTkPMTcdYeA	253	4	ENSG00000143442	POGZ	protein_coding
Island.1547	1	151517007	151517034	UAtIEI_hg19T9IQjmM1rdFxkomr3bb7mQ	27	2	ENSG00000232536	RP11-74C1.4	processed_transcript
Island.1548	1	151647261	151647263	UAtIEI_hg19-TeImWdHpO6TqZ1HK9-e2A	2	2	ENSG00000143376	SNX27	protein_coding
Island.1549	1	151655348	151655418	UAtIEI_hg19VcCDyo-hzSLhHucOZaJcWQ	70	3	ENSG00000143376	SNX27	protein_coding
Island.1550	1	151843565	151843725	UAtIEI_hg19n4nUVOwPibIr7HXlDUk_MQ	160	5	.	.	.
Island.1551	1	151865636	151865814	UAtIEI_hg19AvXnAyJ8gF2SMD-3hHyY4g	178	9	ENSG00000159445	THEM4	protein_coding
Island.1552	1	153613126	153613136	UAtIEI_hg19ea5ZtdN8v76AlfnxrMrnVA	10	2	ENSG00000160679	CHTOP	protein_coding
Island.1553	1	153642040	153642089	UAtIEI_hg19ZR6cy3ISXSg1XkVh_OMi0Q	49	2	ENSG00000143621	ILF2	protein_coding
Island.1554	1	153797984	153798064	UAtIEI_hg19xfgvkAQFOB5DYKOkBPLv9w	80	3	ENSG00000143614	GATAD2B	protein_coding
Island.1555	1	153799268	153799376	UAtIEI_hg19BlkG1oYzsVj9tuC7earifQ	108	2	ENSG00000143614	GATAD2B	protein_coding
Island.1556	1	153799638	153799715	UAtIEI_hg19vCjUWyYSqeE-9Ara3OaoGQ	77	2	ENSG00000143614	GATAD2B	protein_coding
Island.1557	1	153815295	153815334	UAtIEI_hg19JaEWSWdNgOiOf2yIFr24qQ	39	2	ENSG00000143614	GATAD2B	protein_coding
Island.1558	1	153819539	153819715	UAtIEI_hg198JYD1NYgMb7Gk4O0pegUuQ	176	3	ENSG00000143614	GATAD2B	protein_coding
Island.1559	1	153827782	153827908	UAtIEI_hg19yOeR17IQk69iU6pBXw5JDA	126	6	ENSG00000143614	GATAD2B	protein_coding
Island.1560	1	153835296	153835365	UAtIEI_hg19O8rt0k-jLnNCKB0lsNNKvw	69	5	ENSG00000143614	GATAD2B	protein_coding
Island.1561	1	153842551	153842858	UAtIEI_hg19W2oMCdjmAe2_t9DINoVUdg	307	6	ENSG00000143614	GATAD2B	protein_coding
Island.1562	1	153844218	153844220	UAtIEI_hg19kpV-Zp-1mCLga0-0F0zAGA	2	2	ENSG00000143614	GATAD2B	protein_coding
Island.1563	1	153847117	153847126	UAtIEI_hg19lNgZQfp-nwiu2XAeRB29ZA	9	2	ENSG00000143614	GATAD2B	protein_coding
Island.1564	1	153851750	153851823	UAtIEI_hg193n9coqA35vy7evRzqL1_Pg	73	2	ENSG00000143614	GATAD2B	protein_coding
Island.1565	1	153856537	153856727	UAtIEI_hg19rtSvq81B90yw0DIs2UP7HQ	190	2	ENSG00000143614	GATAD2B	protein_coding
Island.1566	1	153864553	153864558	UAtIEI_hg19_LUrP8OKEs3onR3gh4ApVQ	5	2	ENSG00000143614	GATAD2B	protein_coding
Island.1567	1	153881618	153881624	UAtIEI_hg19zmE471b1XkFyTd_Z5GhMtg	6	3	ENSG00000143614	GATAD2B	protein_coding
Island.1568	1	153888507	153888600	UAtIEI_hg199iG2yOvlX1btgr_gAJkybg	93	3	ENSG00000143614	GATAD2B	protein_coding
Island.1569	1	153923527	153923529	UAtIEI_hg19bi6UvkGDaL0Xa0uvVjwygw	2	2	ENSG00000160741	CRTC2	protein_coding
Island.1570	1	153938084	153938087	UAtIEI_hg19om78Yj5zBwFBNHZMXQ0Bpg	3	2	ENSG00000143570	SLC39A1	protein_coding
Island.1571	1	153952567	153952649	UAtIEI_hg19SlenFJeUGP250jddytlDEw	82	5	.	.	.
Island.1572	1	153982007	153982207	UAtIEI_hg19KUW_K4mo3EdbyQHJQivoAg	200	3	ENSG00000143552	NUP210L	protein_coding
Island.1573	1	153992342	153992357	UAtIEI_hg19EGMQI4ySb0_rn2R9j-Z9ZQ	15	2	ENSG00000143552	NUP210L	protein_coding
Island.1574	1	154002834	154003021	UAtIEI_hg19BhIDXAyXAKuVQl-8W0E4PA	187	2	ENSG00000143552	NUP210L	protein_coding
Island.1575	1	154134730	154134741	UAtIEI_hg19fNUf9xjvHIAHqnWYTnv79g	11	2	ENSG00000143549	TPM3	protein_coding
Island.1576	1	154147107	154147147	UAtIEI_hg19E3mCpC2MVqFeRYop2PbCJA	40	2	ENSG00000143549	TPM3	protein_coding
Island.1577	1	154185579	154185742	UAtIEI_hg19HkaqmI0p94M7l1PaRD421A	163	4	ENSG00000143612	C1orf43	protein_coding
Island.1578	1	154202743	154202751	UAtIEI_hg19rNgE51DAel2BbQkUsuZqfA	8	2	ENSG00000143569	UBAP2L	protein_coding
Island.1579	1	154205843	154205984	UAtIEI_hg19gvwB4EWn4kVxFp9bD2SvbQ	141	4	ENSG00000143569	UBAP2L	protein_coding
Island.1580	1	154206594	154206718	UAtIEI_hg19scDwEi40Vxd_7b8cvfDvxA	124	3	ENSG00000143569	UBAP2L	protein_coding
Island.1581	1	154217500	154217508	UAtIEI_hg19Vdf7ohZXRcYyWrHm_cbKBw	8	2	ENSG00000143569	UBAP2L	protein_coding
Island.1582	1	154218135	154218323	UAtIEI_hg19UHwc85anyPVc6K2ku0JDwg	188	4	ENSG00000143569	UBAP2L	protein_coding
Island.1583	1	154220507	154220695	UAtIEI_hg19anyCtzcFzPYgOJaFTuYWhg	188	5	ENSG00000143569	UBAP2L	protein_coding
Island.1584	1	154223091	154223165	UAtIEI_hg19i8KJy2ktAwCBMqX-dZ6TDA	74	2	ENSG00000143569	UBAP2L	protein_coding
Island.1585	1	154308304	154308425	UAtIEI_hg19BStpBFf5Peere--yvHCxTg	121	7	ENSG00000143515	ATP8B2	protein_coding
Island.1586	1	154309232	154309494	UAtIEI_hg19d0xnURCe3CIje0Qzaf21vQ	262	4	ENSG00000143515	ATP8B2	protein_coding
Island.1587	1	154535771	154535818	UAtIEI_hg19f3rb_zf2bWOjk2YXyVLQOg	47	4	.	.	.
Island.1588	1	155143381	155143528	UAtIEI_hg194SU0gSPx7TuXnlVIDM4qdg	147	8	ENSG00000163463	KRTCAP2	protein_coding
Island.1589	1	155173754	155173814	UAtIEI_hg19RdG-41URzSY9eL_yp_W6bQ	60	4	ENSG00000231064	RP11-263K19.4	antisense
Island.1590	1	155191279	155191459	UAtIEI_hg19nx6MBWXSbrhKUNSac-j1Pg	180	4	ENSG00000160766	GBAP1	pseudogene
Island.1591	1	155192806	155192873	UAtIEI_hg19t0e4I0Ju9CF7h-yVPlxdLQ	67	4	ENSG00000160766	GBAP1	pseudogene
Island.1592	1	155193470	155193610	UAtIEI_hg19ugiRAt2CxQNihLaPkgSqSQ	140	2	ENSG00000160766	GBAP1	pseudogene
Island.1593	1	155283708	155283812	UAtIEI_hg19btGYw7hcwWvBuQXis_MGGw	104	5	ENSG00000160752	FDPS	protein_coding
Island.1594	1	155285352	155285535	UAtIEI_hg19xtpIZA7A3nX2hdnVHNphmQ	183	2	ENSG00000160752	FDPS	protein_coding
Island.1595	1	155301260	155301291	UAtIEI_hg19JdS8fOA99SEkhrjiKUorOg	31	3	.	.	.
Island.1596	1	155339044	155339067	UAtIEI_hg19FOJg6p3BHW7Ea0iUEhWwhg	23	2	ENSG00000116539	ASH1L	protein_coding
Island.1597	1	155339697	155339701	UAtIEI_hg19QCyss50ykZWFLDHrgyzdRw	4	2	ENSG00000116539	ASH1L	protein_coding
Island.1598	1	155342841	155342857	UAtIEI_hg197MGK-rPMvJfEkzf7f7_JIQ	16	2	ENSG00000116539	ASH1L	protein_coding
Island.1599	1	155346374	155346394	UAtIEI_hg19ktp9OtDUB4w1Fm3Eifh93A	20	3	ENSG00000116539	ASH1L	protein_coding
Island.1600	1	155361548	155361574	UAtIEI_hg19gAZs8_1LyiSEaC1ew0ImIw	26	2	ENSG00000116539	ASH1L	protein_coding
Island.1601	1	155381788	155381867	UAtIEI_hg195bV-CvmeS6bOrPS8Dvep1w	79	3	ENSG00000116539	ASH1L	protein_coding
Island.1602	1	155422503	155422575	UAtIEI_hg1919CHoZwU2VNifhDyzC7DuQ	72	4	ENSG00000116539	ASH1L	protein_coding
Island.1603	1	155422957	155422983	UAtIEI_hg19LYNpvBT-lmFOJ7_e35e1DA	26	2	ENSG00000116539	ASH1L	protein_coding
Island.1604	1	155439110	155439177	UAtIEI_hg198N28ODu9nmc4_Qz66f6vGA	67	2	ENSG00000116539	ASH1L	protein_coding
Island.1605	1	155440537	155440610	UAtIEI_hg19QiEbGuWGQQyaBab3Rme10g	73	2	ENSG00000116539	ASH1L	protein_coding
Island.1606	1	155443425	155443491	UAtIEI_hg19PAodSp0jRV5JoPPR_jSvHQ	66	3	ENSG00000116539	ASH1L	protein_coding
Island.1607	1	155445038	155445104	UAtIEI_hg19XkL4j4m8-m8ehvuyXRvoJw	66	2	ENSG00000116539	ASH1L	protein_coding
Island.1608	1	155489730	155489736	UAtIEI_hg19nW_5ahAj8JaJS36M-EcAnw	6	2	ENSG00000116539	ASH1L	protein_coding
Island.1609	1	155513983	155513990	UAtIEI_hg19yLJN1DWNfN2UTDDOWdxOFw	7	2	ENSG00000116539	ASH1L	protein_coding
Island.1610	1	155518201	155518231	UAtIEI_hg19EeerLgsQgiMYGyyZXkgX6w	30	2	ENSG00000116539	ASH1L	protein_coding
Island.1611	1	155519332	155519334	UAtIEI_hg19Qza1xGhBk0NV0ciGMqCkPA	2	2	ENSG00000116539	ASH1L	protein_coding
Island.1612	1	155519935	155519976	UAtIEI_hg194jxPVibVjQkHbfQzfUphIA	41	2	ENSG00000116539	ASH1L	protein_coding
Island.1613	1	155536194	155536214	UAtIEI_hg19x6vCtVC2NQQu_xPIGL0JMw	20	2	.	.	.
Island.1614	1	155538298	155538420	UAtIEI_hg198SxCxNq1Cz5OAc2EBVVaPw	122	3	.	.	.
Island.1615	1	155567746	155567806	UAtIEI_hg195rn1Z1Ok_-zg9rGQXuAfdQ	60	4	ENSG00000225082	DAP3P1	pseudogene
Island.1616	1	155576284	155576286	UAtIEI_hg19s8BXmzrngy2LkdRK_4imXg	2	2	.	.	.
Island.1617	1	155588165	155588256	UAtIEI_hg19uiR1DQi5kr_tbWz48dYlaQ	91	5	ENSG00000125459	MSTO1	protein_coding
Island.1618	1	155632608	155632679	UAtIEI_hg190e68XlRuj8TX3CAvmQDvpQ	71	2	ENSG00000163374	YY1AP1	protein_coding
Island.1619	1	155640593	155640734	UAtIEI_hg19FsbgUrziEuPrkRk1eHDbiA	141	11	ENSG00000163374	YY1AP1	protein_coding
Island.1620	1	155640964	155641110	UAtIEI_hg19NH7LYFhKbltb6s9FJ6yXKA	146	4	ENSG00000163374	YY1AP1	protein_coding
Island.1621	1	155645890	155645961	UAtIEI_hg19Aj2rnLKc9F6n2gt7m_iVAQ	71	2	ENSG00000163374	YY1AP1	protein_coding
Island.1622	1	155653280	155653284	UAtIEI_hg19YoG-z6aJXcv8SxUBoGoaog	4	2	ENSG00000163374	YY1AP1	protein_coding
Island.1623	1	155681209	155681239	UAtIEI_hg192-0yYHwrnOVvM09E95kAAg	30	2	ENSG00000132676	DAP3	protein_coding
Island.1624	1	155688356	155688367	UAtIEI_hg19s-r1QNijtu_PvIrmjmOeAw	11	2	ENSG00000132676	DAP3	protein_coding
Island.1625	1	155690274	155690402	UAtIEI_hg19BppL9JZRbf56cxIHgUesfQ	128	6	ENSG00000132676	DAP3	protein_coding
Island.1626	1	155695395	155695576	UAtIEI_hg199dE7A-OHGGd1Sbo5yQcJsw	181	3	ENSG00000132676	DAP3	protein_coding
Island.1627	1	155695968	155696141	UAtIEI_hg19XaH40k5fZI70GFv8Gc_cmg	173	5	ENSG00000132676	DAP3	protein_coding
Island.1628	1	155696344	155696564	UAtIEI_hg19njBfFh2Zpoq6R3BQ4ZSjlA	220	9	ENSG00000132676	DAP3	protein_coding
Island.1629	1	155697185	155697200	UAtIEI_hg19UO5-c_4YlZLH9IC-OvX63A	15	2	ENSG00000132676	DAP3	protein_coding
Island.1630	1	155702076	155702290	UAtIEI_hg19sMoGOmuqXxFF2PJYuleRMg	214	5	ENSG00000132676	DAP3	protein_coding
Island.1631	1	155702560	155702652	UAtIEI_hg19zWd9xe_IG1zJlF0eC8Kxvw	92	3	ENSG00000132676	DAP3	protein_coding
Island.1632	1	155703443	155703683	UAtIEI_hg19gi03AxHOrBxTrROC61-Z6Q	240	5	ENSG00000132676	DAP3	protein_coding
Island.1633	1	155704056	155704215	UAtIEI_hg19TzoB5a0fa1XjPekfeoo07Q	159	3	ENSG00000132676	DAP3	protein_coding
Island.1634	1	155705146	155705300	UAtIEI_hg19VX_utBn6RPHJxKjf3Retlg	154	6	ENSG00000132676	DAP3	protein_coding
Island.1635	1	155706346	155706460	UAtIEI_hg19_VHvyH5ld-N-TM11-87pRw	114	4	ENSG00000132676	DAP3	protein_coding
Island.1636	1	155713485	155713545	UAtIEI_hg19Gms9etxGI6YdHuCBQMAi2A	60	2	ENSG00000125459	MSTO1	protein_coding
Island.1637	1	155720634	155720802	UAtIEI_hg19uQ0ORS5xIuvNASQVP120jQ	168	10	ENSG00000116580	GON4L	protein_coding
Island.1638	1	155721097	155721261	UAtIEI_hg19ws7nntnRIQuO2CslMLoytw	164	11	ENSG00000116580	GON4L	protein_coding
Island.1639	1	155724498	155724503	UAtIEI_hg19chZmctA9c3V150EBW1IwuA	5	2	ENSG00000116580	GON4L	protein_coding
Island.1640	1	155733627	155733631	UAtIEI_hg19HIVTRd3rp-E_dlO9qditpQ	4	2	ENSG00000116580	GON4L	protein_coding
Island.1641	1	155734327	155734409	UAtIEI_hg196zV99HZcrA06cOuRU2ILuQ	82	5	ENSG00000116580	GON4L	protein_coding
Island.1642	1	155786824	155786944	UAtIEI_hg19j4tE6gWANFy90VvyObI7zA	120	2	ENSG00000116580	GON4L	protein_coding
Island.1643	1	155787532	155787632	UAtIEI_hg19V2vAe7_78HXtXpotKmJNvQ	100	3	ENSG00000116580	GON4L	protein_coding
Island.1644	1	155788542	155788706	UAtIEI_hg19AuiN-xTZ03zwTalpk2LC7Q	164	3	ENSG00000116580	GON4L	protein_coding
Island.1645	1	155833643	155833653	UAtIEI_hg19-_B2Uq9uIf2gAZUpM49u6A	10	2	ENSG00000132718	SYT11	protein_coding
Island.1646	1	155889476	155889571	UAtIEI_hg19kMKHnCGk2zvMikfi1CxY0w	95	4	ENSG00000132680	KIAA0907	protein_coding
Island.1647	1	155892207	155892209	UAtIEI_hg19pHPOF7nli5eSQxZXa7QmbQ	2	2	ENSG00000132680	KIAA0907	protein_coding
Island.1648	1	155894147	155894209	UAtIEI_hg19I0YDITkCEBP8Ld3IHwLI1A	62	3	ENSG00000132680	KIAA0907	protein_coding
Island.1649	1	155903213	155903215	UAtIEI_hg19MKF7qPzQl891f4vQ9Y8JKA	2	2	ENSG00000132680	KIAA0907	protein_coding
Island.1650	1	155926368	155926430	UAtIEI_hg19nVp5F_JluJGenHYSKuNtfA	62	3	ENSG00000116584	ARHGEF2	protein_coding
Island.1651	1	155933835	155933849	UAtIEI_hg190YdqhL1evm_WKOd8Xhzecw	14	2	ENSG00000116584	ARHGEF2	protein_coding
Island.1652	1	155982971	155983032	UAtIEI_hg19HknTZd5sCCqALMW8-WrQEg	61	2	ENSG00000163479	SSR2	protein_coding
Island.1653	1	155984469	155984471	UAtIEI_hg19d8J6GErKJbWpx_LxdM1tHA	2	2	ENSG00000163479	SSR2	protein_coding
Island.1654	1	155985797	155985820	UAtIEI_hg193PvqHpPL1eTxUlkLtnLgOg	23	2	ENSG00000163479	SSR2	protein_coding
Island.1655	1	156009471	156009484	UAtIEI_hg190s9XEqhw5W7ngXgWIzbWNA	13	2	ENSG00000160803	UBQLN4	protein_coding
Island.1656	1	156025893	156025924	UAtIEI_hg19R8mqkXPZGyGq18o1JrjVmQ	31	2	ENSG00000116586	LAMTOR2	protein_coding
Island.1657	1	156026766	156026768	UAtIEI_hg19ey4wzbM-3P0yrUAthS3WHA	2	2	ENSG00000116586	LAMTOR2	protein_coding
Island.1658	1	156184807	156184835	UAtIEI_hg19jnpv8z_JztZVoUSl98TXRw	28	2	ENSG00000260238	RP11-54H19.8	protein_coding
Island.1659	1	156194951	156194956	UAtIEI_hg19WdHaMK6BDWr0SxwhkUyu1Q	5	2	ENSG00000260238	RP11-54H19.8	protein_coding
Island.1660	1	156239553	156239557	UAtIEI_hg19EWYbTtExQi3YExMO-LS-vw	4	2	ENSG00000198952	SMG5	protein_coding
Island.1661	1	156257584	156257587	UAtIEI_hg19ph9nfHjoTJb2gcCZ25YZmQ	3	2	ENSG00000163472	TMEM79	protein_coding
Island.1662	1	156295505	156295660	UAtIEI_hg19ct_H821B4FfPjojJ4weFhw	155	3	ENSG00000163468	CCT3	protein_coding
Island.1663	1	156299156	156299235	UAtIEI_hg19wfcJlJx-ea3-kFpqoTeVKw	79	4	ENSG00000163468	CCT3	protein_coding
Island.1664	1	156302031	156302054	UAtIEI_hg19B8LqxIIMPW1m0n4i0Cla-w	23	2	ENSG00000163468	CCT3	protein_coding
Island.1665	1	156379912	156379950	UAtIEI_hg19ZiRnVaU2E98W1Q8pc1pKHg	38	2	ENSG00000125462	C1orf61	protein_coding
Island.1666	1	156523580	156523646	UAtIEI_hg19bg3eNRI9hRy3ge7P-j2onQ	66	2	ENSG00000183856	IQGAP3	protein_coding
Island.1667	1	156540164	156540166	UAtIEI_hg19FboOZie_hBpnsJ1vRf4TKg	2	2	ENSG00000183856	IQGAP3	protein_coding
Island.1668	1	156574904	156574938	UAtIEI_hg19Q_y6Z-6YuA6Cp6gnp2Oh7A	34	7	.	.	.
Island.1669	1	156619309	156619475	UAtIEI_hg198cozOHXoh59JmoroQXP3dw	166	4	ENSG00000229953	RP11-284F21.7	antisense
Island.1670	1	156684440	156684553	UAtIEI_hg19tlIIJrRNh-9agkaHzLom8w	113	4	.	.	.
Island.1671	1	156701000	156701177	UAtIEI_hg19wZCAFcSxWhAodmj1oAmtzw	177	2	ENSG00000143303	RRNAD1	protein_coding
Island.1672	1	156704824	156705027	UAtIEI_hg19nezEdIlUu_WXamuH_lStiw	203	5	ENSG00000143303	RRNAD1	protein_coding
Island.1673	1	156722744	156722746	UAtIEI_hg19mihw2e7hP2FLArdcyGuFqA	2	2	ENSG00000143321	HDGF	protein_coding
Island.1674	1	156753945	156754004	UAtIEI_hg19qAXuB-L99Ou5Y5tM6aOrNg	59	2	ENSG00000143294	PRCC	protein_coding
Island.1675	1	156755122	156755186	UAtIEI_hg19liBDgZhJEqZUX-n7BX9ovA	64	4	ENSG00000143294	PRCC	protein_coding
Island.1676	1	156880901	156880909	UAtIEI_hg19weUnNMjWVgvmUjbtUnSnoQ	8	2	ENSG00000187800	PEAR1	protein_coding
Island.1677	1	159590417	159590442	UAtIEI_hg19n3851W2G76dgvElrQc6O2A	25	2	.	.	.
Island.1678	1	159996534	159996861	UAtIEI_hg19ws027lk1hfD0qiBpGKvLsw	327	8	ENSG00000260766	RP11-226L15.5	sense_overlapping
Island.1679	1	160195743	160195758	UAtIEI_hg19z-wcC9LBawO4RM6QvKuXFg	15	2	ENSG00000132716	DCAF8	protein_coding
Island.1680	1	160199712	160199730	UAtIEI_hg192hNtFnMXuLo7oTeGgT3EqQ	18	2	ENSG00000132716	DCAF8	protein_coding
Island.1681	1	160202521	160202551	UAtIEI_hg19j6alH6zRbxlcYn7JPQj4mA	30	3	ENSG00000132716	DCAF8	protein_coding
Island.1682	1	160213306	160213309	UAtIEI_hg19BOsUHmqwNyKdRmJisAZu4A	3	2	ENSG00000132716	DCAF8	protein_coding
Island.1683	1	160224388	160224466	UAtIEI_hg19C5bbL0wHZjrEldIyTt4SjA	78	2	ENSG00000132716	DCAF8	protein_coding
Island.1684	1	160964819	160964850	UAtIEI_hg19m_WtvYqRBdAzWHJ0gmkMBA	31	3	.	.	.
Island.1685	1	161004411	161004452	UAtIEI_hg19K111NvDCUqOStm7mIqY7tw	41	2	ENSG00000158769	F11R	protein_coding
Island.1686	1	161094703	161094779	UAtIEI_hg19y_5PVNxqhED6LMvh2Ui8Gg	76	4	ENSG00000158793	NIT1	protein_coding
Island.1687	1	161095420	161095489	UAtIEI_hg19gznlcPPZ1R3FyXv3gzutTQ	69	2	ENSG00000158796	DEDD	protein_coding
Island.1688	1	161114102	161114137	UAtIEI_hg19Qc6BqCRk6jpsUwLqt-510w	35	2	.	.	.
Island.1689	1	161114808	161114822	UAtIEI_hg197NwRXG6AIJCxKIhLQnjLeg	14	3	.	.	.
Island.1690	1	161330179	161330184	UAtIEI_hg19OCCHV-B5LowAA-qxKbygEg	5	2	ENSG00000143252	SDHC	protein_coding
Island.1691	1	161336766	161336817	UAtIEI_hg19HF5y8zj_ePAMTXhPJODXRA	51	2	ENSG00000188931	C1orf192	protein_coding
Island.1692	1	161338899	161338922	UAtIEI_hg19tokqjUFC14tcaMWfLTC-6Q	23	2	ENSG00000235477	RP11-122G18.5	antisense
Island.1693	1	161339995	161340061	UAtIEI_hg19saBlLlPHlNzbeVJYhtQopQ	66	2	ENSG00000235477	RP11-122G18.5	antisense
Island.1694	1	161341141	161341305	UAtIEI_hg19sz2RqO9x1PXQkEWajMWuHA	164	3	ENSG00000235477	RP11-122G18.5	antisense
Island.1695	1	161342038	161342049	UAtIEI_hg19Fy__Y_ME7n1VUFAi8J0HKA	11	2	.	.	.
Island.1696	1	161344621	161344737	UAtIEI_hg19erADb5HmBvczGacVNzQIOA	116	2	.	.	.
Island.1697	1	161728483	161728486	UAtIEI_hg19DM-143md2oR4_nLLatxUbw	3	2	.	.	.
Island.1698	1	161745370	161745410	UAtIEI_hg19zoq70hFjjO8bstwheLaBCQ	40	2	ENSG00000118217	ATF6	protein_coding
Island.1699	1	161767134	161767150	UAtIEI_hg19zkV5EOBLqscn0JnLd5DSnQ	16	4	ENSG00000118217	ATF6	protein_coding
Island.1700	1	161836654	161836710	UAtIEI_hg196v2PBIoLcPUAnnVWwjqTzA	56	2	ENSG00000118217	ATF6	protein_coding
Island.1701	1	161836934	161836938	UAtIEI_hg19m6IkSfXCWrHjHQpBlL1vpQ	4	2	ENSG00000118217	ATF6	protein_coding
Island.1702	1	161864412	161864427	UAtIEI_hg19qSfNdt-1UVNDo6b85Kk9nA	15	2	ENSG00000118217	ATF6	protein_coding
Island.1703	1	162156885	162157025	UAtIEI_hg19yWVe9NwHIv8Pu24ySUid1A	140	2	ENSG00000198929	NOS1AP	protein_coding
Island.1704	1	162340824	162340838	UAtIEI_hg1978HRvF4CmznVx3z3_kmDUg	14	2	ENSG00000239887	C1orf226	protein_coding
Island.1705	1	162482803	162482992	UAtIEI_hg19XO870pV1MbCmVp6BVLuBow	189	3	ENSG00000152332	UHMK1	protein_coding
Island.1706	1	162486965	162487052	UAtIEI_hg19UMKh37wS6_vQsrFTQqeHWQ	87	2	ENSG00000152332	UHMK1	protein_coding
Island.1707	1	162489774	162489831	UAtIEI_hg19jREZlz_g7Ifd1f6Xc0NfOg	57	2	ENSG00000152332	UHMK1	protein_coding
Island.1708	1	162560826	162560844	UAtIEI_hg19zRosnjuB6FAv_S6Jx9qj1A	18	2	ENSG00000117143	UAP1	protein_coding
Island.1709	1	162578044	162578082	UAtIEI_hg19zLjm0QwAMqZVWs2eoD8t6Q	38	2	.	.	.
Island.1710	1	163245895	163245922	UAtIEI_hg19fgskYHkPccy1Xxe8VNCLOA	27	3	ENSG00000232995	RP11-267N12.3	processed_transcript
Island.1711	1	163281874	163282130	UAtIEI_hg19dPk-ykofE74odfvRHVyBng	256	6	ENSG00000232995	RP11-267N12.3	processed_transcript
Island.1712	1	164621363	164621452	UAtIEI_hg19zOIsCDqHz3RMulUQxcsqrQ	89	4	ENSG00000185630	PBX1	protein_coding
Island.1713	1	165692066	165692074	UAtIEI_hg19n_5kTRtJIlpDyO2WrXvI6Q	8	2	.	.	.
Island.1714	1	165726862	165726899	UAtIEI_hg19J06_ktdhcUtCMEPemiLYcQ	37	3	ENSG00000143183	TMCO1	protein_coding
Island.1715	1	165727604	165727681	UAtIEI_hg193SW3-gSuuxXGPXXfQNg7PQ	77	2	ENSG00000143183	TMCO1	protein_coding
Island.1716	1	165733081	165733083	UAtIEI_hg19n3uUbIdY3iGDJ4jKd2vHgA	2	2	ENSG00000143183	TMCO1	protein_coding
Island.1717	1	165741422	165741508	UAtIEI_hg19Mw_tHOx7PVWtWdNtfU-MTg	86	3	ENSG00000224358	RP11-466F5.8	antisense
Island.1718	1	165745333	165745365	UAtIEI_hg19sUyeinqMBmAGTKxinc1h7A	32	2	ENSG00000143183	TMCO1	protein_coding
Island.1719	1	165745846	165745979	UAtIEI_hg19YeakjDdLdNSVKP5hRIi80A	133	2	ENSG00000143183	TMCO1	protein_coding
Island.1720	1	165816858	165816863	UAtIEI_hg19c1aURE-BGTfCrUw408dT6A	5	2	ENSG00000143179	UCK2	protein_coding
Island.1721	1	165828867	165828880	UAtIEI_hg199DksCsek8p2YW3b8xUP_Gg	13	2	ENSG00000143179	UCK2	protein_coding
Island.1722	1	165881416	165881606	UAtIEI_hg19lVjiuBeVykEdSX5HqCu7LA	190	5	.	.	.
Island.1723	1	165882618	165882758	UAtIEI_hg19xGTIVnJUTT2TMPjZ6cpH2g	140	6	.	.	.
Island.1724	1	166836934	166836984	UAtIEI_hg19DkYjg9YOEuLEpmKm_tyqYQ	50	3	ENSG00000152382	TADA1	protein_coding
Island.1725	1	167201928	167201960	UAtIEI_hg19ctLRBH1PSN6WyLzvws0EGw	32	4	ENSG00000143190	POU2F1	protein_coding
Island.1726	1	167202472	167202486	UAtIEI_hg19KxTiNi4neZQTwucq4abN4g	14	2	ENSG00000143190	POU2F1	protein_coding
Island.1727	1	167212496	167212539	UAtIEI_hg19hCy4_e5crcPp-0Ddcsnvfg	43	2	ENSG00000143190	POU2F1	protein_coding
Island.1728	1	167268252	167268297	UAtIEI_hg19_odA-iG5dkJyJW6mgSn6sQ	45	4	ENSG00000143190	POU2F1	protein_coding
Island.1729	1	167360960	167361005	UAtIEI_hg19xjx0toQWKzkqRGbYGoR_qA	45	2	ENSG00000143190	POU2F1	protein_coding
Island.1730	1	167958170	167958291	UAtIEI_hg19E4-dR_FAY6yYaBcV-_E5NA	121	2	ENSG00000143164	DCAF6	protein_coding
Island.1731	1	167980482	167980484	UAtIEI_hg19vx1D6C3mFe-gKGXz1HF65A	2	2	ENSG00000143164	DCAF6	protein_coding
Island.1732	1	167981090	167981100	UAtIEI_hg19nMYh-46mKGsvCJ8kCaaIFQ	10	2	ENSG00000143164	DCAF6	protein_coding
Island.1733	1	168002816	168002829	UAtIEI_hg19I4PWsuVEQydUbySuu-CSDg	13	2	ENSG00000143164	DCAF6	protein_coding
Island.1734	1	168003627	168003629	UAtIEI_hg19MZFd8c3B-FqxhiG9N_e7XA	2	2	ENSG00000143164	DCAF6	protein_coding
Island.1735	1	168218521	168218736	UAtIEI_hg19ufy3ZCz9q0CaTvTMfOmIBw	215	4	.	.	.
Island.1736	1	168220279	168220489	UAtIEI_hg19WAu-Uf26QPSSCivd6NHYag	210	6	.	.	.
Island.1737	1	168241640	168241650	UAtIEI_hg19dhH8bNZCWc-lXz2HUniHAw	10	2	.	.	.
Island.1738	1	168458863	168458871	UAtIEI_hg19hPzMhmvc3EiCtILgE3CaaQ	8	3	ENSG00000237658	RP5-968D22.3	lincRNA
Island.1739	1	168532025	168532089	UAtIEI_hg19pNMbt8-kCOUPO3Q4RxIyVA	64	2	.	.	.
Island.1740	1	168542892	168543058	UAtIEI_hg19XmfJlAXHt5qYorD-0eqFVw	166	2	.	.	.
Island.1741	1	169362563	169362661	UAtIEI_hg19xraq2_JnBEGCR8pZjpmE8w	98	3	ENSG00000117475	BLZF1	protein_coding
Island.1742	1	169363074	169363108	UAtIEI_hg19Q91gy91SBCKVdWPKv1w4AA	34	2	ENSG00000117475	BLZF1	protein_coding
Island.1743	1	169832192	169832251	UAtIEI_hg196kwQrI8uZSdHyVy3oXlbRQ	59	2	ENSG00000000457	SCYL3	protein_coding
Island.1744	1	170515899	170516026	UAtIEI_hg19PmMCA8nSq2ZCY8MOagSWgQ	127	2	ENSG00000120370	GORAB	protein_coding
Island.1745	1	171220920	171220981	UAtIEI_hg19CuR4WQLqAf537-BKokKJ_g	61	3	ENSG00000231424	RP1-45C12.1	antisense
Island.1746	1	171456276	171456279	UAtIEI_hg19RU1seaEDXe3yZHyaPHZ2Dw	3	2	ENSG00000117523	PRRC2C	protein_coding
Island.1747	1	171462073	171462149	UAtIEI_hg195f6kLRedw0X30Ds2OZ3ZYw	76	3	ENSG00000117523	PRRC2C	protein_coding
Island.1748	1	171496717	171496764	UAtIEI_hg19GwK1KhZHOyKOodRbHjT51A	47	2	ENSG00000117523	PRRC2C	protein_coding
Island.1749	1	173201454	173201492	UAtIEI_hg19rvvr-z0XyrXmGkndUnNx2Q	38	2	.	.	.
Island.1750	1	173201757	173201778	UAtIEI_hg19BFZcvXv9VS0rxVjGyp27BA	21	2	.	.	.
Island.1751	1	173376534	173376544	UAtIEI_hg19OCRlzWkrdZ3tKrKEMbsh3g	10	2	.	.	.
Island.1752	1	173723538	173723546	UAtIEI_hg19kVUNb59OI_qRxkjFCC9HAA	8	2	ENSG00000076321	KLHL20	protein_coding
Island.1753	1	173736540	173736553	UAtIEI_hg19PmC8-Wa51Q8sV5JzWJHYkg	13	4	ENSG00000076321	KLHL20	protein_coding
Island.1754	1	173765019	173765087	UAtIEI_hg19M0T3M2sYuSg7HGOPbjGKAg	68	3	.	.	.
Island.1755	1	173765771	173765851	UAtIEI_hg19d823Utix1Gidz291pHQFUA	80	2	.	.	.
Island.1756	1	173766198	173766255	UAtIEI_hg19Yc6hqlQDAF1F1aK3xpn3Kg	57	3	.	.	.
Island.1757	1	173789064	173789066	UAtIEI_hg19Wb-SO-9PeOzqU1a4h2TrEg	2	2	ENSG00000120334	CENPL	protein_coding
Island.1758	1	173804896	173804903	UAtIEI_hg19Ttk6UO7O7KkRsqMF4wzGVg	7	2	ENSG00000117593	DARS2	protein_coding
Island.1759	1	173819907	173819936	UAtIEI_hg19mai1OiJoO5Nzkk5b-8G6mg	29	2	ENSG00000117593	DARS2	protein_coding
Island.1760	1	173827747	173827964	UAtIEI_hg19ONdUwGi_LoUgWrlzXIsB2g	217	7	.	.	.
Island.1761	1	173828261	173829035	UAtIEI_hg19InIIrNgVwhE6lMNjtjZtrw	774	33	.	.	.
Island.1762	1	173830130	173830258	UAtIEI_hg19M3h7ngi_a9iY3YHUl24Aew	128	6	.	.	.
Island.1763	1	173830578	173830991	UAtIEI_hg19w-EP4fHuWbaX8fFWrypiyQ	413	7	.	.	.
Island.1764	1	173831488	173831493	UAtIEI_hg19QnYrPLwQFmNnxbP_jTvG2A	5	2	.	.	.
Island.1765	1	173832180	173832318	UAtIEI_hg19PFDERr6PkfrNay1I9jB4ww	138	4	.	.	.
Island.1766	1	173896338	173896511	UAtIEI_hg19l8RqlmOFuXDdp6pQpAzw2g	173	2	.	.	.
Island.1767	1	173913104	173913236	UAtIEI_hg19fVZLX8iM3apAdDVoXI77EQ	132	5	ENSG00000135870	RC3H1	protein_coding
Island.1768	1	173914933	173915220	UAtIEI_hg19F4bpnu_Sd7ghLROF0R9Mtg	287	12	ENSG00000135870	RC3H1	protein_coding
Island.1769	1	173948534	173948685	UAtIEI_hg19-6IoVZwAxEx3AtYyuq4Dmg	151	2	ENSG00000135870	RC3H1	protein_coding
Island.1770	1	173972259	173972478	UAtIEI_hg196FHU3QYq3ehI_N_fqnvT7A	219	3	ENSG00000135870	RC3H1	protein_coding
Island.1771	1	173978913	173978974	UAtIEI_hg19fR0tIv4gQBERd6AZXsgrfA	61	2	ENSG00000135870	RC3H1	protein_coding
Island.1772	1	173984640	173984737	UAtIEI_hg19VeaCFdx8pPxjuqiLSnjNlQ	97	2	ENSG00000135870	RC3H1	protein_coding
Island.1773	1	174168532	174168563	UAtIEI_hg19Ck12uJ2S0nXqZmymGNc3QA	31	2	ENSG00000152061	RABGAP1L	protein_coding
Island.1774	1	174222733	174222743	UAtIEI_hg19fbljUya0il4pigvYNHbsTw	10	4	ENSG00000152061	RABGAP1L	protein_coding
Island.1775	1	174401744	174401818	UAtIEI_hg19dBP5F7xcYnmTJcsczvBtIw	74	2	ENSG00000152061	RABGAP1L	protein_coding
Island.1776	1	174409896	174409904	UAtIEI_hg19KgP89c_jXxQhD98qXSMHug	8	2	ENSG00000152061	RABGAP1L	protein_coding
Island.1777	1	174423768	174423942	UAtIEI_hg196QsZ0d2Ad8cUe4FndRWyeA	174	5	ENSG00000152061	RABGAP1L	protein_coding
Island.1778	1	174472632	174472711	UAtIEI_hg19UT4PYn6yAtXdoFBlzULxBg	79	2	ENSG00000152061	RABGAP1L	protein_coding
Island.1779	1	174473378	174473385	UAtIEI_hg19IEPJ5Zhl6cUL8z42u_bd3g	7	2	ENSG00000152061	RABGAP1L	protein_coding
Island.1780	1	174482563	174482677	UAtIEI_hg19x5gBqtRRYndDHlr9WIeeQQ	114	6	ENSG00000152061	RABGAP1L	protein_coding
Island.1781	1	174529953	174529978	UAtIEI_hg19Z5Ca-1opFXv_zs9i4beWlA	25	2	ENSG00000152061	RABGAP1L	protein_coding
Island.1782	1	174531861	174531898	UAtIEI_hg1918_g54pZobqwB45gqHKMaw	37	6	ENSG00000152061	RABGAP1L	protein_coding
Island.1783	1	174551280	174551300	UAtIEI_hg198kYQIJwAsm7ydSgZ_NxnnQ	20	2	ENSG00000152061	RABGAP1L	protein_coding
Island.1784	1	174555289	174555309	UAtIEI_hg19FRMHU7UHht3_XzDq0bEPDw	20	2	ENSG00000152061	RABGAP1L	protein_coding
Island.1785	1	174734424	174734442	UAtIEI_hg199LwsiMjlOmlFuVp6F5Ru_Q	18	2	ENSG00000152061	RABGAP1L	protein_coding
Island.1786	1	174820731	174820755	UAtIEI_hg19YusDfAspQfnkLnF3PfyCGw	24	2	ENSG00000152061	RABGAP1L	protein_coding
Island.1787	1	174835872	174835874	UAtIEI_hg195TXdLt9-jErXzJ_D8HGrAQ	2	2	ENSG00000152061	RABGAP1L	protein_coding
Island.1788	1	174985233	174985235	UAtIEI_hg199PPn9rWXpkaAu1eHVlM02A	2	2	ENSG00000120333	MRPS14	protein_coding
Island.1789	1	175904367	175904513	UAtIEI_hg1917MBe9aeUTN0r6ei4GHGtg	146	2	.	.	.
Island.1790	1	175907378	175907414	UAtIEI_hg19KNUSKjzOYj6ib3Xobp4EPA	36	2	.	.	.
Island.1791	1	175986763	175986834	UAtIEI_hg19Ur6nRGRQXkZA8JDZBz7ydg	71	4	ENSG00000228686	RP11-492I21.1	antisense
Island.1792	1	176039841	176040015	UAtIEI_hg196S1gOiSyeg7jS8QPzfx1mg	174	3	ENSG00000143207	RFWD2	protein_coding
Island.1793	1	176120507	176120512	UAtIEI_hg19jWVAbSTlqVrg_ZsEyewiow	5	2	ENSG00000143207	RFWD2	protein_coding
Island.1794	1	178078922	178079072	UAtIEI_hg19RKbQ8R2HpeUL53CwPSHfDQ	150	4	ENSG00000075391	RASAL2	protein_coding
Island.1795	1	178079862	178079938	UAtIEI_hg19hRYuBhyIgU0BWqr9fNheUw	76	2	ENSG00000075391	RASAL2	protein_coding
Island.1796	1	178081537	178081578	UAtIEI_hg19NiIDeXf7Gzmb5k5XE7di3A	41	2	ENSG00000075391	RASAL2	protein_coding
Island.1797	1	178100372	178100442	UAtIEI_hg19qOjpEbbH3Yc7KRrth7cUwA	70	3	ENSG00000075391	RASAL2	protein_coding
Island.1798	1	178116365	178116514	UAtIEI_hg196pOJyvWLBcRGOA2vH6t7fw	149	3	ENSG00000075391	RASAL2	protein_coding
Island.1799	1	178117631	178117815	UAtIEI_hg19IbknIxoXOURJvM--RrbwhQ	184	4	ENSG00000075391	RASAL2	protein_coding
Island.1800	1	178149729	178149757	UAtIEI_hg19--3FQbAkreVMOTQlNricUg	28	2	ENSG00000075391	RASAL2	protein_coding
Island.1801	1	178183110	178183346	UAtIEI_hg19SkDnO4A5OIT2H7gZ15ctHA	236	3	ENSG00000075391	RASAL2	protein_coding
Island.1802	1	178296511	178296701	UAtIEI_hg19LX4SKPle61ksNsoLqdibIQ	190	2	ENSG00000075391	RASAL2	protein_coding
Island.1803	1	178607021	178607026	UAtIEI_hg19R4dWilhdnoH6UKGxx-Pj2A	5	2	.	.	.
Island.1804	1	178743257	178743263	UAtIEI_hg19ELAtzGAq5ci4SsfYCrXR6g	6	2	ENSG00000116191	RALGPS2	protein_coding
Island.1805	1	178798940	178799009	UAtIEI_hg19QTdTEFFF6CyFIFRf3Dt-_A	69	4	ENSG00000116191	RALGPS2	protein_coding
Island.1806	1	178878990	178878995	UAtIEI_hg1941dv0_T6k3dsTEf4QMiVFA	5	2	ENSG00000116191	RALGPS2	protein_coding
Island.1807	1	179042481	179042701	UAtIEI_hg19SQ5DZEbVIRespwVt4CWAoQ	220	12	ENSG00000116199	FAM20B	protein_coding
Island.1808	1	179044099	179044252	UAtIEI_hg19VpUSegdxbj3C63wgeDKV5g	153	10	ENSG00000116199	FAM20B	protein_coding
Island.1809	1	179054396	179054408	UAtIEI_hg19BBybP1RQO8JGZ43yu7SQmA	12	2	ENSG00000186283	TOR3A	protein_coding
Island.1810	1	179085386	179085426	UAtIEI_hg19KYym9w0u5I6YsAEGfsEyCQ	40	2	ENSG00000143322	ABL2	protein_coding
Island.1811	1	179142157	179142162	UAtIEI_hg19o7cQLQW8zcRh8_YqKPUaHQ	5	2	ENSG00000143322	ABL2	protein_coding
Island.1812	1	179165173	179165180	UAtIEI_hg190ayBu9RRkF6qX6uFPE4Tjg	7	2	ENSG00000143322	ABL2	protein_coding
Island.1813	1	179173020	179173051	UAtIEI_hg19Jq5XjHodLU52L5Lv4cMLaw	31	5	ENSG00000143322	ABL2	protein_coding
Island.1814	1	179192426	179192439	UAtIEI_hg19XDXtqSvE60YFuJ6OhZiFRQ	13	2	ENSG00000143322	ABL2	protein_coding
Island.1815	1	179193539	179193542	UAtIEI_hg19jlOcAeK8CJaXCrfOeaEy8w	3	2	ENSG00000143322	ABL2	protein_coding
Island.1816	1	179326846	179326922	UAtIEI_hg19C-CUhhSwZZEBtzs8NFw2AA	76	3	ENSG00000057252	SOAT1	protein_coding
Island.1817	1	179428994	179429150	UAtIEI_hg19KwLF_gZIXffuhaNwkFO3qg	156	2	ENSG00000162779	AXDND1	protein_coding
Island.1818	1	179829092	179829201	UAtIEI_hg19EEcvjUcSLhBp30pinFfiSA	109	8	ENSG00000169905	TOR1AIP2	protein_coding
Island.1819	1	179829424	179829584	UAtIEI_hg19himrlr2kL3RBA198HI8Fqg	160	6	ENSG00000169905	TOR1AIP2	protein_coding
Island.1820	1	179838087	179838384	UAtIEI_hg19pqfFBsdHnaRvh-J6yKf54w	297	4	ENSG00000169905	TOR1AIP2	protein_coding
Island.1821	1	179843780	179843892	UAtIEI_hg19_j_8MiqoH4PYTPB9QaP7TQ	112	3	ENSG00000169905	TOR1AIP2	protein_coding
Island.1822	1	179844169	179844273	UAtIEI_hg199fvc_SGl0i74DJjmxSVu5w	104	2	ENSG00000169905	TOR1AIP2	protein_coding
Island.1823	1	179860826	179860939	UAtIEI_hg19uG9pRYOxt8sELNmmqapDgA	113	2	ENSG00000143337	TOR1AIP1	protein_coding
Island.1824	1	179861444	179861487	UAtIEI_hg19KiM92Qs4AoOFJs-J7Gpx9A	43	3	ENSG00000143337	TOR1AIP1	protein_coding
Island.1825	1	179873888	179873893	UAtIEI_hg19emPvZaGRz4F4yeLKh7OHHA	5	2	ENSG00000143337	TOR1AIP1	protein_coding
Island.1826	1	179874956	179874968	UAtIEI_hg19uawo5MLwrhGoNBNH4VCE7g	12	2	ENSG00000143337	TOR1AIP1	protein_coding
Island.1827	1	179878958	179879099	UAtIEI_hg19Rvyi-eacxMEEV2nRBK85fg	141	5	ENSG00000143337	TOR1AIP1	protein_coding
Island.1828	1	179938831	179938833	UAtIEI_hg19AmYwKD26mvadeW6WrrFzFA	2	2	ENSG00000135837	CEP350	protein_coding
Island.1829	1	179966490	179966563	UAtIEI_hg192bFpXunfj5rSwOMQHnypvw	73	7	ENSG00000135837	CEP350	protein_coding
Island.1830	1	179970613	179970646	UAtIEI_hg19DqCddrHvTWR-JGqIVqvwqw	33	4	ENSG00000135837	CEP350	protein_coding
Island.1831	1	179971407	179971459	UAtIEI_hg19_a2l1A60n0wWJRW8w_pErw	52	3	ENSG00000135837	CEP350	protein_coding
Island.1832	1	179996645	179996722	UAtIEI_hg19ZgNDYY7OVTLNcLQVKx3E9g	77	2	ENSG00000135837	CEP350	protein_coding
Island.1833	1	180179864	180179883	UAtIEI_hg19FlCTUDCL-y5X5JjtZK0hIQ	19	4	.	.	.
Island.1834	1	180253614	180253619	UAtIEI_hg19-2yjRv1AOx90vapTP3w6Aw	5	2	ENSG00000135847	ACBD6	protein_coding
Island.1835	1	180325835	180325979	UAtIEI_hg19wxC4mWjly3xkzsHEpxTzIQ	144	2	ENSG00000135847	ACBD6	protein_coding
Island.1836	1	182350318	182350355	UAtIEI_hg19FOsK7Mhlq_EJ7Ro9mspEHg	37	2	.	.	.
Island.1837	1	182776042	182776078	UAtIEI_hg19MNG2vOfp_n8A56cj-tGW9w	36	2	ENSG00000135838	NPL	protein_coding
Island.1838	1	182810248	182810315	UAtIEI_hg19UMPVvvdyWSVzoxeXnvbspQ	67	2	ENSG00000135829	DHX9	protein_coding
Island.1839	1	182896619	182896670	UAtIEI_hg19XfRvNrxfCahizJB_dN1oZA	51	4	ENSG00000157060	SHCBP1L	protein_coding
Island.1840	1	183669779	183669781	UAtIEI_hg19ND3PsHGGIFFjeNt-joqTlw	2	2	ENSG00000143344	RGL1	protein_coding
Island.1841	1	183736220	183736304	UAtIEI_hg19AyGA5gjcIXjkhrxo1AM42A	84	2	ENSG00000143344	RGL1	protein_coding
Island.1842	1	183762772	183762774	UAtIEI_hg198Lrq6_KKExTjPFfSgHnrQg	2	2	ENSG00000143344	RGL1	protein_coding
Island.1843	1	184078924	184078930	UAtIEI_hg19j4IhmRXuGK2iXAUo3coRKw	6	2	.	.	.
Island.1844	1	184761122	184761124	UAtIEI_hg19pwmeXbxdsG_nb49rtV14kA	2	2	ENSG00000135842	FAM129A	protein_coding
Island.1845	1	184762523	184762676	UAtIEI_hg19afDaaZuWtu40crQQLn71FA	153	2	ENSG00000135842	FAM129A	protein_coding
Island.1846	1	184938935	184938943	UAtIEI_hg19zxmLasT55b609UK4VctaDw	8	2	ENSG00000135842	FAM129A	protein_coding
Island.1847	1	185311661	185311663	UAtIEI_hg19QoJEihm_6tbVArlVoZ-RSQ	2	2	.	.	.
Island.1848	1	186542572	186542685	UAtIEI_hg19jPoa94zVD8cibTFsaF72Og	113	2	.	.	.
Island.1849	1	186566450	186566543	UAtIEI_hg19R-M30V2qZA3umZogywY49w	93	3	.	.	.
Island.1850	1	186621470	186621484	UAtIEI_hg19JFIfqdHl55zDQcgMBW3euw	14	2	.	.	.
Island.1851	1	187170344	187170364	UAtIEI_hg19_LvQ8OKTtT78DwUj-RLwfw	20	2	ENSG00000236030	RP11-108M21.1	lincRNA
Island.1852	1	187187760	187187774	UAtIEI_hg19JpmJk9h26aXnGaNg_ENtyA	14	2	ENSG00000236030	RP11-108M21.1	lincRNA
Island.1853	1	192610343	192610356	UAtIEI_hg19MdgzEx9IQQB49QvkgrybHQ	13	2	ENSG00000127074	RGS13	protein_coding
Island.1854	1	192915851	192915893	UAtIEI_hg19Tz4HFH0G5rKgEuip80DKmg	42	3	ENSG00000234871	RP11-139E24.1	lincRNA
Island.1855	1	193061902	193061920	UAtIEI_hg19bWx-z7l2IYam-NJI-0-mCA	18	3	.	.	.
Island.1856	1	193094457	193094482	UAtIEI_hg19lMQ4PE0UmgYi6XOjE0E1TA	25	2	ENSG00000134371	CDC73	protein_coding
Island.1857	1	197067843	197067856	UAtIEI_hg19uPaMFeNUuyprvwgG9s5wJQ	13	5	ENSG00000066279	ASPM	protein_coding
Island.1858	1	197514068	197514185	UAtIEI_hg19lLMAL1Tb0zZSKeC0agKL_Q	117	5	ENSG00000213047	DENND1B	protein_coding
Island.1859	1	197617024	197617038	UAtIEI_hg19eaVYrDpMjQ70Kj34Eul5PQ	14	2	ENSG00000213047	DENND1B	protein_coding
Island.1860	1	197636727	197636733	UAtIEI_hg19uMptfCuxoa0ZR2Uzeo87OQ	6	3	ENSG00000213047	DENND1B	protein_coding
Island.1861	1	197728161	197728239	UAtIEI_hg192BmgvUwlG7Ss0BHel7zAYQ	78	2	ENSG00000224901	RP11-448G4.4	antisense
Island.1862	1	198235035	198235043	UAtIEI_hg19pLCt1TXkyx26eBHZT91fPA	8	3	ENSG00000151414	NEK7	protein_coding
Island.1863	1	200616977	200617039	UAtIEI_hg19rYzRxfS_kn3EVmSGPGtTHg	62	2	ENSG00000118197	DDX59	protein_coding
Island.1864	1	200626709	200626765	UAtIEI_hg19BIy3hNiOxMwaKh9VYFXxKw	56	2	ENSG00000118197	DDX59	protein_coding
Island.1865	1	200732156	200732263	UAtIEI_hg19dL5GK8bee6WsEU1JPuM3Yg	107	3	ENSG00000118200	CAMSAP2	protein_coding
Island.1866	1	201432618	201432687	UAtIEI_hg19yYU9TgMmPXB4v_2JWh19-A	69	6	.	.	.
Island.1867	1	201518269	201518361	UAtIEI_hg19wB3iPvKgaDOhCOm18TI5HQ	92	2	.	.	.
Island.1868	1	201828916	201828981	UAtIEI_hg19VPMUviIdK-rUayT7a9r6bQ	65	2	ENSG00000198700	IPO9	protein_coding
Island.1869	1	201855220	201855364	UAtIEI_hg19C4E3hqI8ec28XPmkNNsvIg	144	3	.	.	.
Island.1870	1	201928527	201928662	UAtIEI_hg19oLBJkEfmj3_xVQ5WOukDgg	135	4	ENSG00000134375	TIMM17A	protein_coding
Island.1871	1	201929265	201929408	UAtIEI_hg19oMU9-6DaL3fAbgF3PLX-gw	143	4	ENSG00000134375	TIMM17A	protein_coding
Island.1872	1	201930005	201930058	UAtIEI_hg19dGQnZiXuR2fE9KYe561LAQ	53	2	ENSG00000134375	TIMM17A	protein_coding
Island.1873	1	201931538	201931659	UAtIEI_hg19tQHFx-0HLliDlPtX801noA	121	2	ENSG00000134375	TIMM17A	protein_coding
Island.1874	1	201964654	201964724	UAtIEI_hg19BRH1oWwxSMaDGitAv8wIyA	70	3	ENSG00000176393	RNPEP	protein_coding
Island.1875	1	201967545	201967576	UAtIEI_hg19SXYfSW0hTOzbShStMVx4FQ	31	2	ENSG00000176393	RNPEP	protein_coding
Island.1876	1	202108588	202108662	UAtIEI_hg19dpJh99ULH_gcSJwOAApu6A	74	2	ENSG00000143862	ARL8A	protein_coding
Island.1877	1	202322836	202322838	UAtIEI_hg195YwDDpJ-lLnPTneuo5m-LA	2	2	ENSG00000077157	PPP1R12B	protein_coding
Island.1878	1	202334953	202335020	UAtIEI_hg19GHsfGmjXPxeiHtL-yzU0Cw	67	4	ENSG00000077157	PPP1R12B	protein_coding
Island.1879	1	202342227	202342229	UAtIEI_hg193pKXRyUNLdIajE5yriV2uA	2	2	ENSG00000077157	PPP1R12B	protein_coding
Island.1880	1	202551758	202551866	UAtIEI_hg19KMGrCgNNh3JVgyAJJY5H0Q	108	5	ENSG00000077157	PPP1R12B	protein_coding
Island.1881	1	202738292	202738605	UAtIEI_hg19DdLVjcOH-b2UXK3UXvZVrw	313	5	ENSG00000117139	KDM5B	protein_coding
Island.1882	1	202750180	202750311	UAtIEI_hg19-Y9ZEEaAbX-NjLwQKVk1Tg	131	2	ENSG00000117139	KDM5B	protein_coding
Island.1883	1	202758713	202758719	UAtIEI_hg19krDfFQATnvVkmuIS9TPnKA	6	2	ENSG00000117139	KDM5B	protein_coding
Island.1884	1	202820487	202820641	UAtIEI_hg19dmuEoukbgwIR_I3zSxTqNw	154	11	.	.	.
Island.1885	1	202820933	202820977	UAtIEI_hg19r4AgsmirLk4CJk4zC9yYdA	44	2	ENSG00000214796	RP11-480I12.5	pseudogene
Island.1886	1	202846069	202846141	UAtIEI_hg19KFglHCC2aB_9yB5MFEDILg	72	4	.	.	.
Island.1887	1	202846499	202846578	UAtIEI_hg193qVp-YP5izD1PU4eqmNybw	79	2	.	.	.
Island.1888	1	202875926	202875959	UAtIEI_hg191690HK6rAtLbEWozwPvnNA	33	4	ENSG00000117153	KLHL12	protein_coding
Island.1889	1	203281688	203281788	UAtIEI_hg19OEV-csRsa_x0RCx3xvuCbQ	100	2	.	.	.
Island.1890	1	203778377	203778403	UAtIEI_hg19wOOtdyCozehNxUVpEZOPYQ	26	2	ENSG00000058673	ZC3H11A	protein_coding
Island.1891	1	203778856	203779026	UAtIEI_hg197YtDGdRqXZlBetfS5Deo4w	170	2	ENSG00000058673	ZC3H11A	protein_coding
Island.1892	1	203781115	203781192	UAtIEI_hg19ByKpVHEhCBHXzHLvs7aMrg	77	2	ENSG00000058673	ZC3H11A	protein_coding
Island.1893	1	203783464	203783532	UAtIEI_hg19SFwX6sQAYUgg8voEh9DWRA	68	5	ENSG00000058673	ZC3H11A	protein_coding
Island.1894	1	203799773	203799894	UAtIEI_hg19SBBZh301_jtzA7NKsfGkfQ	121	2	ENSG00000058673	ZC3H11A	protein_coding
Island.1895	1	203801662	203801675	UAtIEI_hg19OigOtcqFpOkSa9ViZByU2Q	13	3	ENSG00000058673	ZC3H11A	protein_coding
Island.1896	1	203805745	203805748	UAtIEI_hg190fJizLDYseu4SnLwSxgrYA	3	2	ENSG00000058673	ZC3H11A	protein_coding
Island.1897	1	203807930	203808031	UAtIEI_hg19_Sn2LkKwusINEDhJaJbQpw	101	2	ENSG00000058673	ZC3H11A	protein_coding
Island.1898	1	203813467	203813502	UAtIEI_hg19SO0w7tgee5x4bFr9j63hgw	35	4	ENSG00000058673	ZC3H11A	protein_coding
Island.1899	1	203824192	203824241	UAtIEI_hg19ArK60TEVi479uxwDdxeY2g	49	4	.	.	.
Island.1900	1	203828877	203828899	UAtIEI_hg19scsKD8Eg1xc8nOJastCJkg	22	2	.	.	.
Island.1901	1	203837889	203837894	UAtIEI_hg19XnNYysQzWY3sVZAmrUMabQ	5	2	ENSG00000182004	SNRPE	protein_coding
Island.1902	1	204369474	204369727	UAtIEI_hg196XqUwDaYJg-Aao-NDrY2eQ	253	3	ENSG00000226330	RP11-739N20.2	processed_transcript
Island.1903	1	204371748	204371823	UAtIEI_hg19clHwfQICc3BL_OUjbIkZ7g	75	2	ENSG00000226330	RP11-739N20.2	processed_transcript
Island.1904	1	204423105	204423121	UAtIEI_hg19CayGZvs3xXLZTG6jDHRBBg	16	2	ENSG00000133056	PIK3C2B	protein_coding
Island.1905	1	204491308	204491335	UAtIEI_hg19lM8UntICv89kziGiVIAqow	27	2	ENSG00000198625	MDM4	protein_coding
Island.1906	1	204491619	204491625	UAtIEI_hg19QHPtSrXPI_jUvSKfr9c85g	6	2	ENSG00000198625	MDM4	protein_coding
Island.1907	1	204503663	204503728	UAtIEI_hg198wbLCWf3xpcEDyMqf0Z1Ww	65	2	ENSG00000198625	MDM4	protein_coding
Island.1908	1	204504414	204504459	UAtIEI_hg19FFyimC34uOF8r19LD0yStA	45	2	ENSG00000198625	MDM4	protein_coding
Island.1909	1	204505256	204505325	UAtIEI_hg19oiCTrVeJ870VcI_bPegOuA	69	8	ENSG00000198625	MDM4	protein_coding
Island.1910	1	204508066	204508177	UAtIEI_hg19xbUHw9DNojqomhuQu5M9QA	111	2	ENSG00000198625	MDM4	protein_coding
Island.1911	1	204508790	204508848	UAtIEI_hg19C9QL7VaiO_2xJeUODv-MSw	58	4	ENSG00000198625	MDM4	protein_coding
Island.1912	1	204521253	204521634	UAtIEI_hg19hPer0g8a68sZfhDH9kVLdw	381	10	ENSG00000198625	MDM4	protein_coding
Island.1913	1	204524399	204524950	UAtIEI_hg194SXqEb0W-ljbz3xPkGfLbA	551	22	ENSG00000198625	MDM4	protein_coding
Island.1914	1	204525547	204525744	UAtIEI_hg19Vkcn78U0wmS8Z57w0L5k4w	197	8	ENSG00000198625	MDM4	protein_coding
Island.1915	1	204526594	204526795	UAtIEI_hg19vX6VkKtLhUAJJrmMuwRH9Q	201	9	ENSG00000198625	MDM4	protein_coding
Island.1916	1	205087631	205087633	UAtIEI_hg19pm5bO1s6WUrWxl6RVW42Yg	2	2	ENSG00000117222	RBBP5	protein_coding
Island.1917	1	205481060	205481084	UAtIEI_hg19DNjamvROapVU2psGWbJvUw	24	2	ENSG00000117266	CDK18	protein_coding
Island.1918	1	205603581	205603763	UAtIEI_hg19-enXArXVbe601jYM8n7Jbg	182	2	.	.	.
Island.1919	1	205698976	205699086	UAtIEI_hg19bEqkb73066v73JmVdMES0g	110	4	ENSG00000069275	NUCKS1	protein_coding
Island.1920	1	205705203	205705361	UAtIEI_hg19hXLpRWThccoOISJGgg2hBw	158	3	ENSG00000069275	NUCKS1	protein_coding
Island.1921	1	205707552	205707668	UAtIEI_hg19aZUgpwCx56N3EwnjvAkufg	116	2	ENSG00000069275	NUCKS1	protein_coding
Island.1922	1	205713856	205713997	UAtIEI_hg19ZlO7x1PS_4OKkjoVeT8ttQ	141	3	ENSG00000069275	NUCKS1	protein_coding
Island.1923	1	205749745	205749748	UAtIEI_hg19vWe1y51PJIBa290TYS18wQ	3	2	.	.	.
Island.1924	1	205794535	205794661	UAtIEI_hg19oxYIFIR3lcs5ws8iAyDIgA	126	3	.	.	.
Island.1925	1	205833444	205833799	UAtIEI_hg19JcvDFf6kkIUx1Kb0Mb4z5g	355	7	.	.	.
Island.1926	1	205841246	205841401	UAtIEI_hg19DE6z0CyfDMXzm66DgD5mCQ	155	3	.	.	.
Island.1927	1	205843118	205843295	UAtIEI_hg19fivn6FCKqMArk2gl0ojTEw	177	3	.	.	.
Island.1928	1	205854093	205854216	UAtIEI_hg19Dh9PHgjVQX6ZR273lfPnQg	123	4	.	.	.
Island.1929	1	205854580	205854794	UAtIEI_hg19xRk_Erc1Saak3PklaUjdcg	214	9	.	.	.
Island.1930	1	205857223	205857295	UAtIEI_hg190wPRlmibejlpqyo71Fbrmw	72	2	.	.	.
Island.1931	1	206559440	206559569	UAtIEI_hg19uv8CVbATsPOUwnKuHOzyBw	129	5	ENSG00000163486	SRGAP2	protein_coding
Island.1932	1	206617370	206617451	UAtIEI_hg198PoKtZ1P8mVPwvt2INHx4g	81	3	ENSG00000163486	SRGAP2	protein_coding
Island.1933	1	207942335	207942535	UAtIEI_hg19FeTUYN7RNGy4ek-g0DGgkQ	200	12	ENSG00000117335	CD46	protein_coding
Island.1934	1	207943187	207943325	UAtIEI_hg19zVVBVFUuAGllP2Yt-dBnoA	138	9	ENSG00000117335	CD46	protein_coding
Island.1935	1	207960616	207960691	UAtIEI_hg19yamQXYD-vNunDmC_UjH6fg	75	3	ENSG00000117335	CD46	protein_coding
Island.1936	1	207961605	207961612	UAtIEI_hg19QUFCd7Kgzt8LfiH50o0VzQ	7	3	ENSG00000117335	CD46	protein_coding
Island.1937	1	207970224	207970229	UAtIEI_hg19PuZ9UpzE602Qntf8ujo4dg	5	2	.	.	.
Island.1938	1	210212769	210212823	UAtIEI_hg19XGcJ4iFcznnim0oD6Hd-ig	54	4	ENSG00000143469	SYT14	protein_coding
Island.1939	1	210230049	210230060	UAtIEI_hg19SSlVzitQxYO97NOKZ-00Qg	11	2	ENSG00000143469	SYT14	protein_coding
Island.1940	1	210230372	210230451	UAtIEI_hg19euRtJmledMwtQ7Rca4aBrQ	79	2	ENSG00000143469	SYT14	protein_coding
Island.1941	1	210499581	210499609	UAtIEI_hg191S0zxBUf-V-iRJ_0HJ5CjQ	28	3	.	.	.
Island.1942	1	210594424	210594442	UAtIEI_hg19w9FHgg5uL_q7buhCz9xlxw	18	2	ENSG00000054392	HHAT	protein_coding
Island.1943	1	211437236	211437379	UAtIEI_hg19_g8NWkOPl5UoeqoxtvrxvA	143	4	ENSG00000117625	RCOR3	protein_coding
Island.1944	1	211437765	211437842	UAtIEI_hg19i38SE1enVoDZDss92ieyMQ	77	2	ENSG00000117625	RCOR3	protein_coding
Island.1945	1	211535807	211535967	UAtIEI_hg19te09vh8LniEE6HHRIxPcww	160	4	ENSG00000082512	TRAF5	protein_coding
Island.1946	1	211607071	211607384	UAtIEI_hg19_vOpZ8MQh7QDauXfhpjYzg	313	6	.	.	.
Island.1947	1	211607664	211607754	UAtIEI_hg19eezQh_mkcPIQumZoBpuudg	90	3	.	.	.
Island.1948	1	211608038	211608223	UAtIEI_hg19hbY80RImVM9hvTtJ9e2x4w	185	4	.	.	.
Island.1949	1	212110819	212110893	UAtIEI_hg19BFkxWfrIXxKzyb14bulumA	74	3	.	.	.
Island.1950	1	212112658	212112895	UAtIEI_hg19OTkLycA3wue42JH5ynBpqg	237	5	.	.	.
Island.1951	1	212114661	212114838	UAtIEI_hg19yEPqD5dxfyWX0McHN5sQjg	177	2	ENSG00000143493	INTS7	protein_coding
Island.1952	1	212145085	212145149	UAtIEI_hg198IXkOXwXMCDRx_86rcHkLg	64	2	ENSG00000143493	INTS7	protein_coding
Island.1953	1	212256149	212256156	UAtIEI_hg197z5-cfQYM0q392D7m_IpHQ	7	2	ENSG00000143476	DTL	protein_coding
Island.1954	1	212306046	212306175	UAtIEI_hg19lQIeBNJX0bO9YwEudt96Fg	129	3	.	.	.
Island.1955	1	212318301	212318317	UAtIEI_hg193VMA7cNk3_uVB73rbqDaIg	16	2	.	.	.
Island.1956	1	212320290	212320297	UAtIEI_hg19Gb9XMRA5KqhNNNjTkAer2A	7	2	.	.	.
Island.1957	1	212517393	212517505	UAtIEI_hg19KnglqfZt9vjbHxUdbQxPqA	112	2	ENSG00000066027	PPP2R5A	protein_coding
Island.1958	1	212525494	212525505	UAtIEI_hg19Rq5wx0h3NQ1ix65P56eS4g	11	4	ENSG00000066027	PPP2R5A	protein_coding
Island.1959	1	212527904	212527950	UAtIEI_hg19Kp__diCz1JdI5yZ26sfVOQ	46	2	ENSG00000066027	PPP2R5A	protein_coding
Island.1960	1	212573093	212573104	UAtIEI_hg19nWaNGMy_IgEjIVPjnNOyxg	11	2	ENSG00000065600	TMEM206	protein_coding
Island.1961	1	212615430	212615493	UAtIEI_hg19Z-gXk-BFz4KkxLkmfRe76Q	63	3	ENSG00000117691	NENF	protein_coding
Island.1962	1	212709269	212709283	UAtIEI_hg197QFETylFD2s_r3O8iBYEmg	14	2	.	.	.
Island.1963	1	212921274	212921286	UAtIEI_hg19vxwQVjZDNYfdltzaXv_Vew	12	2	ENSG00000117697	NSL1	protein_coding
Island.1964	1	212949280	212949298	UAtIEI_hg19X9vhNGOUkMiagfG8ble97A	18	2	ENSG00000117697	NSL1	protein_coding
Island.1965	1	212976708	212976711	UAtIEI_hg19sAL6QFB4gxnHcg6YdfQqXA	3	2	ENSG00000203705	TATDN3	protein_coding
Island.1966	1	212983253	212983266	UAtIEI_hg19JnYLlpdvwbu3EDef4JKSsw	13	2	ENSG00000203705	TATDN3	protein_coding
Island.1967	1	212994873	212994881	UAtIEI_hg19KRldF84GqyStx0dvY98mcA	8	2	.	.	.
Island.1968	1	213059457	213059523	UAtIEI_hg19vgyHEcx0GuqJNxXzJavALQ	66	4	ENSG00000162769	FLVCR1	protein_coding
Island.1969	1	213059916	213060067	UAtIEI_hg19urpfTAWAxDfVXA0kLropUQ	151	6	ENSG00000162769	FLVCR1	protein_coding
Island.1970	1	213342033	213342172	UAtIEI_hg197GLVP0p292MapkJAxuP-LA	139	2	ENSG00000136643	RPS6KC1	protein_coding
Island.1971	1	213352118	213352159	UAtIEI_hg19G-mE9DC21SvunI2zsQILkg	41	3	ENSG00000136643	RPS6KC1	protein_coding
Island.1972	1	214524031	214524106	UAtIEI_hg19qV6DSQGEVyAh7aDye0vEJA	75	5	ENSG00000228470	RP11-176D17.3	processed_transcript
Island.1973	1	214524521	214524576	UAtIEI_hg19Rq9c5CcMyPtTGoXWt_Sy2Q	55	6	ENSG00000228470	RP11-176D17.3	processed_transcript
Island.1974	1	214560838	214560980	UAtIEI_hg19Nr9XXUtteYH7xElA5u9ukg	142	2	ENSG00000152104	PTPN14	protein_coding
Island.1975	1	214561886	214561977	UAtIEI_hg19BwfcZ_aFrLweeGYookv6Jg	91	2	ENSG00000152104	PTPN14	protein_coding
Island.1976	1	214597223	214597310	UAtIEI_hg19kNtbwMPmxSXr8X6G9zAg2g	87	2	ENSG00000152104	PTPN14	protein_coding
Island.1977	1	214695458	214695567	UAtIEI_hg19WwNkdlapp7nlG9kRFlmJfQ	109	5	ENSG00000152104	PTPN14	protein_coding
Island.1978	1	214697737	214697851	UAtIEI_hg19P7SEuJh1V8iAz2uXhCJwNA	114	6	ENSG00000152104	PTPN14	protein_coding
Island.1979	1	214700231	214700371	UAtIEI_hg192TttvGqrGaGZnndQOkrZJw	140	4	ENSG00000152104	PTPN14	protein_coding
Island.1980	1	214801885	214801887	UAtIEI_hg19dYX2F3dqqy6b21h1_4E6Bw	2	2	ENSG00000117724	CENPF	protein_coding
Island.1981	1	214847532	214847686	UAtIEI_hg19HnsQ6j5hqKeEmwVhgY45Cg	154	3	.	.	.
Island.1982	1	215754441	215754469	UAtIEI_hg19A093Rkn-q6PUqQ9FfI6mPQ	28	2	ENSG00000136636	KCTD3	protein_coding
Island.1983	1	215788798	215788801	UAtIEI_hg19_2d_cF0XRimkbHAlRxi54A	3	2	ENSG00000136636	KCTD3	protein_coding
Island.1984	1	217742924	217742954	UAtIEI_hg198eIncfYOtvPJ9itBSsYZMQ	30	3	ENSG00000092978	GPATCH2	protein_coding
Island.1985	1	217768989	217769115	UAtIEI_hg19gHp2fFS7PLmTqvIo5RwXFw	126	2	ENSG00000092978	GPATCH2	protein_coding
Island.1986	1	217771580	217771691	UAtIEI_hg199LAN02rnh01OPxubNnwxVA	111	4	ENSG00000092978	GPATCH2	protein_coding
Island.1987	1	217771984	217772080	UAtIEI_hg19rmI_KZmZMkMp2VH80kvzbQ	96	5	ENSG00000092978	GPATCH2	protein_coding
Island.1988	1	217777089	217777184	UAtIEI_hg19dR3LkKg9No42qTSg-9cbmg	95	6	ENSG00000092978	GPATCH2	protein_coding
Island.1989	1	217777462	217777610	UAtIEI_hg1962kEZYOcLHg-UfVXv3QAYg	148	4	ENSG00000092978	GPATCH2	protein_coding
Island.1990	1	217795970	217795982	UAtIEI_hg19-8jOHehIdFgEiv3ue_GY_g	12	2	ENSG00000092978	GPATCH2	protein_coding
Island.1991	1	217844192	217844211	UAtIEI_hg19d5vEB6Dw8OhSUZRgF31yPA	19	3	ENSG00000162814	SPATA17	protein_coding
Island.1992	1	219531801	219531803	UAtIEI_hg19cttsyxxAyuhJKlEu1wAVWw	2	2	.	.	.
Island.1993	1	220001521	220001704	UAtIEI_hg19c4a6_dIX149AGM0Wb5s-KA	183	4	ENSG00000196660	SLC30A10	protein_coding
Island.1994	1	220031396	220031406	UAtIEI_hg19amnJpyGo8IPDkk7cTTxv8A	10	4	ENSG00000196660	SLC30A10	protein_coding
Island.1995	1	220168132	220168159	UAtIEI_hg198hNxRueGqxeJeUF-4C-1hQ	27	2	ENSG00000136628	EPRS	protein_coding
Island.1996	1	220230527	220230580	UAtIEI_hg19GabUpJhSyuL1Krv0sxgpVg	53	3	.	.	.
Island.1997	1	220231262	220231487	UAtIEI_hg19FDltvlERe7ql-pshXqlMpQ	225	8	ENSG00000162813	BPNT1	protein_coding
Island.1998	1	220231962	220231982	UAtIEI_hg19vZsULpkFSKACTBjvmxtg-w	20	2	ENSG00000162813	BPNT1	protein_coding
Island.1999	1	220245831	220245833	UAtIEI_hg190_uCGVkDqGArkVsR9GXWaA	2	2	ENSG00000162813	BPNT1	protein_coding
[truncated: 19,122 more rows]

## Sheet: Table_S8
RNA Editing Islands	AGO1	AGO2	AGO3	AGO4	ALKBH5	C17ORF85	C22ORF28	CAPRIN1	DGCR8	EWSR1	FMRP	FUS	FXR1	FXR2	HuR	IGF2BP1	IGF2BP2	IGF2BP3	LIN28A	LIN28B	MOV10	PUM2	QKI	SFRS1	TAF15	TNRC6	ZC3H7B	Total
5'-UTR	0	0	0	0	0	0	0	0	0	0	4	0	0	0	1	0	0	0	1	0	0	0	0	0	0	0	0	6
Exon	1	0	0	0	0	0	0	0	0	0	0	0	0	0	2	0	0	0	1	1	0	0	0	0	0	0	0	5
Intron	17	16	3	1	0	0	0	0	85	2	47	12	1	4	367	5	6	12	46	24	6	0	2	2	1	3	0	662
3'-UTR	6	13	0	0	0	0	0	0	4	2	24	1	0	3	83	1	6	8	26	14	5	0	1	0	0	0	0	197
Intergenic	5	5	1	0	0	0	0	0	5	1	16	2	0	0	23	1	4	1	12	3	1	0	0	0	0	0	0	80
ncRNA	7	4	3	1	0	0	0	0	8	0	11	0	1	2	13	1	1	2	6	3	1	0	0	1	0	0	0	65
Total	36	38	7	2	0	0	0	0	102	5	102	15	2	9	489	8	17	23	92	45	13	0	3	3	1	3	0	1015
Table S8. Distribution of genic locations of RNA editing islands found in the RBP-bound regions.

## Sheet: Table_S9
		5'-UTR	Exon	Intron	3'-UTR	Total
CYP20A1	Ctrl. #1	0	0	13	172	185
	Ctrl. #2	0	0	41	127	168
	siADAR #1	0	0	25	130	155
	siADAR #2	0	0	10	102	112
GNL3L	Ctrl. #1	0	0	4	13	17
	Ctrl. #2	0	0	14	14	28
	siADAR #1	0	0	4	12	16
	siADAR #2	0	0	1	10	11
LYRM7	Ctrl. #1	0	0	10	50	60
	Ctrl. #2	0	0	11	50	61
	siADAR #1	0	0	11	34	45
	siADAR #2	0	0	12	33	45
MAVS	Ctrl. #1	0	0	3	69	72
	Ctrl. #2	0	0	4	77	81
	siADAR #1	0	0	2	64	66
	siADAR #2	0	0	6	52	58
PDDC1	Ctrl. #1	0	0	33	0	33
	Ctrl. #2	0	0	34	0	34
	siADAR #1	0	0	37	0	37
	siADAR #2	0	0	29	0	29
TAF8	Ctrl. #1	0	0	29	0	29
	Ctrl. #2	0	0	27	0	27
	siADAR #1	0	0	24	0	24
	siADAR #2	0	0	21	0	21
Table S9. Numbers of RNA editing sites detected in RNA-seq data upon silencing of ADAR. The numbers of RNA editing sites are categorized based on the genic regions as shown.
